# Supplementary material for: Automated size selection for short cell-free DNA fragments enriches for circulating tumor DNA and improves error correction during next generation sequencing
Source: PLoS One. 2018 Jul 25;13(7):e0197333. doi: 10.1371/journal.pone.0197333 (PMC6059400; doi:10.1371/journal.pone.0197333)
Supplement: S1 File — (SM) [file pone.0197333.s021.sm]

############## Snakemake rule set for executing the Consensus Alignment Workflow ###########
#See https://github.com/HuntsmanCancerInstitute/Workflows/tree/master/Alignment/MolBarcodes for the latest version

## Base name to prepend on all files
name = config["name"]

## Gzipped Fastq files
fastqReadOne = config["fR"]
fastqReadTwo = config["sR"]
fastqReadBarcode = config["bR"]

## For messaging
email = config["email"]

## Bed files
# For ReadCov calc, smallest 
readCoverageBed= config["rCB"]
# For OnTarget calc, largest 
onTargetBed= config["oTB"]

## Params
allThreads = int(config["threads"])
halfThreads = int(round(allThreads/2,0))
allMemory = config["memory"]
### Don't set -m with STP unless you want to filter on family size
stpParams =  "-q 20 -a 0.5 -d -f"

## Apps
useq = "/uufs/chpc.utah.edu/common/home/u0028003/BioApps/USeq/9.1.1/Apps"
cutadapt = "/uufs/chpc.utah.edu/common/home/u0028003/BioApps/Cutadapt/1.11/cutadapt"
bwa = "/uufs/chpc.utah.edu/common/home/u0028003/BioApps/Bwa/bwa-0.7.12/bwa"
picard= "/uufs/chpc.utah.edu/common/home/u0028003/BioApps/Picard/2.1.1/picard.jar"
ucsc= "/uufs/chpc.utah.edu/common/home/u0028003/BioApps/UCSC/08-Mar-2016"
samtools= "/uufs/chpc.utah.edu/common/home/u0028003/BioApps/Samtools/1.3/bin/samtools"
samblaster="/uufs/chpc.utah.edu/common/home/u0028003/BioApps/Samblaster/0.1.22/samblaster"
gatk = "/uufs/chpc.utah.edu/common/home/u0028003/BioApps/GATK/3.7-0-gcfedb67/GenomeAnalysisTK.jar"

## Resources
goldIndels = "/uufs/chpc.utah.edu/common/home/u0028003/HCIAtlatl/data/Human/B37/2.8/Mills_and_1000G_gold_standard.indels.b37.vcf"
oneKIndels = "/uufs/chpc.utah.edu/common/home/u0028003/HCIAtlatl/data/Human/B37/2.8/1000G_phase1.indels.b37.vcf"
dbsnp = "/uufs/chpc.utah.edu/common/home/u0028003/HCIAtlatl/data/Human/B37/2.8/dbsnp_138.b37.vcf"
indexFasta= "/uufs/chpc.utah.edu/common/home/u0028003/HCIAtlatl/data/Human/B37/human_g1k_v37_decoy_phiXAdaptr.fasta"

## Languages
java7= "/uufs/chpc.utah.edu/common/home/u0028003/BioApps/Java/1.7.0-openjdk.x86_64/bin/java -Djava.io.tmpdir=. "
java8= "/uufs/chpc.utah.edu/common/home/u0028003/BioApps/Java/1.8.0_65/bin/java -Djava.io.tmpdir=. "

## File resources to check before launching
requiredFiles = [fastqReadOne, fastqReadTwo, fastqReadBarcode, readCoverageBed, onTargetBed,  useq, gatk, cutadapt, indexFasta, bwa, picard, ucsc, samtools]

############# Messaging ##############
onerror:
    shell( "dir=`pwd`; mail -s \"Failed: {name} ($dir)\" {email} < {log}; sleep 4s")
onsuccess:
    shell( "dir=`pwd`; mail -s \"Complete: {name} ($dir)\" {email} < {log}; sleep 4s")

############# Rules ##############

# Rule defining final file targets. It is used by snakemake to determine which and how the following rules are executed to create these files.
rule All:
    input:
        name+ "_uniObReadCov.bw",
        name+ "_checkGzipFiles.complete",
        name+ "_FastqCount.json.gz"
    shell:
        "mkdir -p Log Json ReadCoverage ;"
        "gzip *.log ;"
        "mv -f *log.gz Log/ ;"
        "mv -f *json.gz Json/ ;"
        "mv -f *bw ReadCoverage/ ;"
        "mv -f *bed.gz ReadCoverage/ ;"
        "mv -f *perRegionCoverageStats.txt.gz ReadCoverage/ ;"
        "rm -rf *_MPA *_SAE *_Consensus *_MatchMates snappy* ;"

############# USeq Consensus Barcode Consolodation & Alignment ###############

# The BIG pipe for aligning three read molecular barcoded fastq files 
# The input isn't needed but triggers the resource check before the big pipe kicks off
rule AlignBarcodedFastqWithConsensus:
    input:
        name+ "_checkResources.complete",
    output:
        name+ "_MatchMates"
    log:
        name+ "_AlignBarcodedFastqWithConsensus.log"
    params: 
        rg = "\"@RG\\tID:" +name+ "\\tPL:ILLUMINA\\tLB:" +name+ "\\tSM:" +name+ "\\tCN:UU\\tPU:" +name+ "\""
    threads:    
        allThreads
    shell:
        # Remove prior log
        "rm -f {log} && "
        
        # Start the pipe! Append the barcode read onto the two fastq file headers
        # Note! appending line number to read name with -a, this isn't needed with properly parsed fastq data
        "{java7} -jar -Xmx2G {useq}/FastqBarcodeTagger -a -f {fastqReadOne} -s {fastqReadTwo} "
        "-b {fastqReadBarcode} -i 2>> {log} | "

        # N adapter sequences, minimum >=3bp identity req
        "{cutadapt} --interleaved -a AGATCGGAAGAGCACACGTCTGAACTCCAGTCAC "
        "-A AGATCGGAAGAGCGTCGTGTAGGGAAAGAGTGTAGATCTCGGTGGTCGCCGTATCATT --mask-adapter - 2>> {log} | "

        # Align with bwa mem
        "{bwa} mem -v 1 -t {halfThreads} -R {params.rg} -p {indexFasta} - 2>> {log} | "

        # Mark duplicates, this is conterintuitively helpful
        "{samblaster} 2>> {log} | "

        # Attach secondOfPair mates as attribute in firstOfPair sam records
        "{java7} -jar -Xmx2G {useq}/MatchMates -s {output} &>> {log} && "
        "echo [`date`] rule AlignBarcodedFastqWithConsensus: COMPLETE "
  
# Call Consensus on the barcoded bam
rule CallConsensusOnBarcodedBam:
    input:
        name+ "_MatchMates"
    output:
        name+ "_Consensus",
        name+ "_Consensus/paired_1.fastq.gz",
        name+ "_Consensus/paired_2.fastq.gz",
        name+ "_Consensus/unpaired.fastq.gz",
        name+ "_Consensus/passing.sam.gz"
    threads:
        allThreads    
    params:
        "-c 500000"
    log:
        name+ "_CallConsensusOnBarcodedBam.log"
    shell:
        "{java7} -Xmx{allMemory} -jar {useq}/Consensus {params} -t {halfThreads} -b {input}/passingMM.sorted.bam "
        "-s {output[0]} &> {log} && "
        "echo [`date`] rule CallConsensusOnBarcodedBam: COMPLETE "

# Align unpaired consensus fastq, might be no alignments
rule AlignUnpairedConsensusFastq:
    input:
        name+ "_Consensus/unpaired.fastq.gz"
    output:
        name+ "_Consensus/unpaired.sam.gz"
    params:
        rg = "\"@RG\\tID:" +name+ "\\tPL:ILLUMINA\\tLB:" +name+ "\\tSM:" +name+ "\\tCN:HCI\\tPU:" +name+ "\""
    threads:
        halfThreads
    log:
        name+ "_AlignPairedConsensusFastq.log"
    shell:
        #trapping the grep exit code with || : sometimes there are no unpaired alignments
        "{bwa} mem -v 1 -t {threads} -R {params.rg} {indexFasta} {input} 2> {log} | "
        "grep -v ^@ || : gzip > {output} && "
        "echo [`date`] rule AlignUnpairedConsensusFastq: COMPLETE "

# Align paired consensus fastq
rule AlignPairedConsensusFastq:
    input:
        name+ "_Consensus/paired_1.fastq.gz",
        name+ "_Consensus/paired_2.fastq.gz"
    output:
        name+ "_Consensus/paired.sam.gz"
    params:
        rg = "\"@RG\\tID:" +name+ "\\tPL:ILLUMINA\\tLB:" +name+ "\\tSM:" +name+ "\\tCN:ARUP\\tPU:" +name+ "\""    
    threads:
        halfThreads
    log:
        name+ "_AlignPairedConsensusFastq.log"
    shell:
        "{bwa} mem -v 1 -t {threads} -R {params.rg} {indexFasta} {input} 2> {log} | "
        "grep -v ^@ | gzip > {output} && "
        "echo [`date`] rule AlignPairedConsensusFastq: COMPLETE "

# Concatinate alignments
rule ConcatinateAlignments:
    input:
        name+ "_Consensus/passing.sam.gz",
        name+ "_Consensus/unpaired.sam.gz",
        name+ "_Consensus/paired.sam.gz"
    output:
        name+ "_Consensus/concatinated.sam.gz"
    log:
        name+ "_ConcatinateAlignments.log"
    shell:
        "cat {input} 2> {log} > {output} && "
        "echo [`date`] rule ConcatinateAlignments: COMPLETE "

# Fix mate info and sort, not always necessary but doesn't hurt
rule FixMateInformation:
    input:
        name+ "_Consensus/concatinated.sam.gz"
    output:
        bam = temp (name+ "_unfiltered.bam"),
        bai = temp (name+ "_unfiltered.bai")
    threads:
        halfThreads
    log:
        name+ "_fixMateInformation.log"
    shell:
        "{java8} -Xmx{allMemory} -jar {picard} FixMateInformation CREATE_INDEX=true SO=coordinate "
        "MAX_RECORDS_IN_RAM=5000000 TMP_DIR=. VALIDATION_STRINGENCY=SILENT INPUT={input} "
        "OUTPUT={output.bam} &> {log} && "
        "echo [`date`] rule fixMateInformation: COMPLETE "


############# Fastq and resource check ##############

# Uses ls to check if all the required resources are present 
rule CheckResources:
    output:
        temp(name+ "_checkResources.complete")
    log:
        name+ "_CheckResources.log"
    shell:
        "ls {requiredFiles} &> {log} && touch {output} && "
        "echo [`date`] rule CheckResources: COMPLETE && echo"

# Uses gunzip -t to check the integrity of the xxx.gz files in the working directory
rule CheckGzipFiles:
    output:
        temp(name+ "_checkGzipFiles.complete")
    log:
        name+ "_CheckGzipFiles.log"
    shell:
        "gunzip -tv *.gz &> {log} && touch {output} && "
        "echo [`date`] rule CheckGzipFiles: COMPLETE && echo" 

# Count the number of fastq records
rule CountFastq:
    output:
        name+ "_FastqCount.json.gz"
    shell:
        "x=$(gunzip -c {fastqReadOne} | wc -l | tr -d \" \") && "
        "y=$(($x/2)) && "
        "echo \{{ > {name}_FastqCount.json && "
        "echo \\\"numberFastqReads\\\": $y >> {name}_FastqCount.json && "
        "echo \}} >> {name}_FastqCount.json && "
        "gzip {name}_FastqCount.json && "
        "echo [`date`] rule CountFastq: COMPLETE; echo "
        
############# BAM QC ##############

# QC, Merge paired alignments for unique observation QC
rule MergePairedAlignments:
    input:
        bam= name+ "_final.bam",
        bai= name+ "_final.bai"
    output:
        dir = temp( name+ "_MPA"),
        json = name+ "_MergePairedAlignments.json.gz"   
    threads:
        halfThreads
    log:
        name+ "_MergePairedAlignments.log"
    shell:
        "{java7} -Xmx{allMemory} -jar {useq}/MergePairedAlignments -b {input.bam} -d {output.dir} "
        "-j {output.json} -t {threads} &> {log} && "
        "echo [`date`] rule MergePairedAlignments: COMPLETE && echo"

# QC, Generate read coverage QC metrics and bed pass fail files with Sam2USeq
rule Sam2USeq:
    input:
        name+ "_MPA"
    output:
        useq = temp( name+ "_uniObReadCov.useq"),
        cs = name+ "_perRegionCoverageStats.txt.gz",
        json = name+ "_Sam2USeq.json.gz"
    params:
        "-v H_sapiens_Feb_2009 -x 6000 -r -c 20"    
    threads:
        allThreads    
    log:
        name+ "_Sam2USeq.log"
    shell:
        "{java7} -Xmx{allMemory} -jar {useq}/Sam2USeq {params} -f {input} "
        "-b {readCoverageBed} -p {output.cs} -j {output.json} -n {name} &> {log} && "
        "cp {input}/*useq {output.useq} &>> {log} && "
        "echo [`date`] rule Sam2USeq: COMPLETE && echo"
        
# QC, Convert the uniOb read coverage track to something that will play nicely with IGV and the UCSC genome browsers
rule USeq2UCSCBig:
    input:
        name+ "_uniObReadCov.useq"
    output:
        name+ "_uniObReadCov.bw"
    threads:
        allThreads    
    log:
        name+ "_Useq2UCSCBig.log"
    shell:
        "{java7} -Xmx{allMemory} -jar {useq}/USeq2UCSCBig -u {input} -f -d {ucsc} &> {log} && "
        "echo [`date`] rule USeq2UCSCBig: COMPLETE && echo"


############# Bam Filtering ##############

# Use the SamAlignmentExtractor to remove poor quality alignments but keep off target in pass output for SV calling
# WARNING watch out for the -m flag, only set if molecular barcode families are present and you want to filter 
# for particular sizes (not recommended)
rule SamAlignmentExtractor:
    input:
        bam= name+ "_unfiltered.bam",
        bai= name+ "_unfiltered.bai"
    output:
        dir = temp(name+ "_SAE"),
        bam = temp(name+ "_filtered.bam"),
        bai = temp(name+ "_filtered.bai"),
        json = name+ "_SamAlignmentExtractor.json.gz"
    params:
        stpParams
    threads:
        allThreads
    log:
        name+ "_SamAlignmentExtractor.log",
    shell:
        "{java7} -Xmx{allMemory} -jar {useq}/SamAlignmentExtractor {params} -s {output.dir} -b {input.bam} "
        "-r {onTargetBed} -j {output.json} &> {log} && "
        "mv {output.dir}/*_passSAE.bam {output.bam} &>> {log} && "
        "mv {output.dir}/*_passSAE.bai {output.bai} &>> {log} && "
        "echo [`date`] rule SamAlignmentExtractor: COMPLETE && echo "


############# GATK Bam Indel Realignment and Recalibration ##############

# Realign Indels with GATK, target creator
rule CreateTargetsForIndelRealignment:
    input:
        bam = name+ "_filtered.bam",
        bai = name+ "_filtered.bai"
    output:
        temp( name+ "_indelRealign.intervals")
    threads:
        allThreads
    log:
        name+ "_CreateTargetsForIndelRealignment.log"
    shell:
        "{java8} -Xmx{allMemory} -jar {gatk} -T RealignerTargetCreator -R {indexFasta} -I {input.bam} "
        "-o {output} --known {goldIndels} "
        "--known {oneKIndels} &> {log} && "
        "echo [`date`] rule CreateTargetsForIndelRealignment: COMPLETE && echo"

# Realign Indels with GATK, perform realignments
rule RealignIndels:
    input:
        bam = name+ "_filtered.bam",
        bai = name+ "_filtered.bai",
        targets = name+ "_indelRealign.intervals"
    output:
        bam= temp( name+ "_realign.bam"),
        bai= temp( name+ "_realign.bai")
    threads:
        allThreads
    log:
        name+ "_IndelRealign.log"
    shell:
        "{java8} -Xmx{allMemory} -jar {gatk} -T IndelRealigner -R {indexFasta} "
        "-targetIntervals {input.targets} -I {input.bam} -o {output.bam} "
        "-known {goldIndels} --maxReadsForRealignment 100000 --maxReadsForConsensuses 500 "
        "-known {oneKIndels} &> {log} && "
        "echo [`date`] rule RealignIndels: COMPLETE && echo"
        
# Base recalibration with GATK, target creator
rule RecalibrateBases:
    input:
        bam= name+ "_realign.bam",
        bai= name+ "_realign.bai"
    output:
        temp( name+ "_recalibration.grp")
    threads:
        allThreads    
    log:
        name+ "_BaseRecalibrator.log"
    shell:
        "{java8} -Xmx{allMemory} -jar {gatk} -nct {threads} -T BaseRecalibrator -R {indexFasta} "
        "-knownSites {dbsnp} -I {input.bam} -o {output} &> {log} && "
        "echo [`date`] rule RecalibrateBases: COMPLETE && echo"

# Write out recalibrated bam with GATK
rule PrintRecalibratedBam:
    input:
        grp = name+ "_recalibration.grp",
        bam = name+ "_realign.bam",
        bai= name+ "_realign.bai"
    output:
        bam = name+ "_final.bam",
        bai = name+ "_final.bai"
    threads:
        allThreads
    log:
        name+ "_PrintRecalibratedBam.log"
    shell:
        "{java8} -Xmx{allMemory} -jar {gatk} -nct {threads} -T PrintReads -R {indexFasta} "
        "-I {input.bam} -BQSR {input.grp} -o {output.bam} &> {log} && "
        "echo [`date`] rule PrintRecalibratedBam: COMPLETE && echo"
