# Supplementary material for: Automated size selection for short cell-free DNA fragments enriches for circulating tumor DNA and improves error correction during next generation sequencing
Source: PLoS One. 2018 Jul 25;13(7):e0197333. doi: 10.1371/journal.pone.0197333 (PMC6059400; doi:10.1371/journal.pone.0197333)
Supplement: S3 File — (XLSX) [file pone.0197333.s023.xlsx]

## Sheet: Fig1B
Data in S1 Table.

## Sheet: Fig1C
Insert size for each WT and variant allele; WT = Wild type; VA = variant allele
C1_WT	C1_VA	C2_WT	C2_VA	C3_WT	C3_VA	M1_WT	M1_VA	M2_WT	M2_VA	M3_WT	M3_VA	M4_WT	M4_VA	M5_WT	M5_VA	M6_WT	M6_VA	M7_WT	M7_VA	M8_WT	M8_VA	P1_WT	P1_VA	P2_WT	P2_VA
137	129	169	142	166	134	142	168	142	174	159	162	143	148	169	154	180	172	142	124	173	175	184	143	178	145
177	166	150	142	165	134	163	168	171	160	164	162	124	155	198	154	198	172	180	192	178	175	163	163	178	145
167	130	165	169	178	112	163	179	155	160	164	129	178	170	184	146	198	172	183	192	181	168	163	140	178	246
175	138	166	249	152	112	144	169	171	160	166	129	185	170	167	146	158	172	165	192	178	168	232	143	149	246
151	197	169	249	163	112	176	145	167	135	166	134	124	170	183	146	198	170	164	192	173	216	169	164	139	246
167	148	183	166	152	112	158	145	166	135	164	134	180	110	184	146	180	170	180	153	166	216	176	164	130	246
151	153	167	156	191	112	169	121	166	135	159	134	153	110	183	135	165	170	142	175	173	113	169	157	149	150
161	175	165	249	165	112	169	133	167	135	159	134	159	163	198	135	158	147	177	153	173	113	149	157	164	150
169	171	142	135	178	109	158	121	171	155	166	99	150	118	183	153	158	147	167	175	173	162	166	140	139	126
167	155	169	135	164	109	176	213	191	155	159	99	150	118	167	157	165	205	204	162	181	162	165	150	167	126
139	135	167	161	128	109	184	213	191	135	166	246	178	118	133	157	165	205	180	149	181	78	166	152	163	151
169	176	167	161	152	109	184	175	183	135	164	246	185	118	157	143	165	205	190	124	158	78	149	152	164	151
137	176	183	137	176	165	243	175	185	135	176	162	180	155	133	146	153	147	169	124	158	78	149	114	139	151
165	162	147	133	189	165	183	175	197	135	164	162	153	167	124	161	153	147	204	124	158	78	149	158	207	151
167	128	166	166	176	129	175	133	183	153	165	107	159	167	198	141	153	170	142	124	140	86	165	114	207	140
169	162	142	244	200	129	143	181	195	153	175	107	185	138	163	141	154	170	185	124	166	132	232	163	228	140
169	147	164	244	175	129	150	181	170	242	159	166	180	171	142	141	153	170	180	124	161	86	165	234	164	140
184	157	171	161	189	129	243	171	161	242	159	166	150	171	199	141	165	179	164	158	140	132	164	234	228	140
169	142	166	159	164	129	137	179	148	242	175	166	149	118	183	130	154	179	165	143	161	86	165	234	228	151
161	146	150	240	189	129	162	151	195	160	175	166	149	150	167	130	183	162	142	153	161	86	164	150	164	151
168	174	155	159	164	165	138	174	185	160	175	166	194	150	167	144	183	162	183	153	161	132	232	157	134	151
161	146	180	168	181	165	154	167	195	160	156	173	194	150	164	164	166	245	204	132	140	132	176	157	185	151
128	129	164	159	179	111	162	172	195	180	168	130	165	118	124	164	183	245	183	166	166	162	165	152	134
160	129	125	133	181	111	151	172	150	180	156	130	159	118	163	136	166	245	169	166	166	162	165	152	185
176	143	183	142	179	146	138	147	183	174	182	130	168	118	184	150	183	162	183	198	175	181	232	164	164
160	158	147	175	179	146	171	147	185	153	186	179	193	142	178	150	166		142	165	167	181	170	164	207
149	167	125	137	180		176	147	161	153	186	179	168	147	155	150	166		167	165	167	181	170	150	135
165	143	164	142	136		201	161	171	163	181	130	147	147	174	139	167		177	132	153	80	150	238	207
195	145	169	165	190		176	164	193	163	181	130	193	123	155	127	167		142	122	181	80	168	158	135
164	145	142	151	132		139	164	150	187	181	130	185	123	178	153	170		159	186	140	216	150	124	149
160	151	170	148	145		167	151	164	187	140		159	138	155	130	147		134	186	153	216	137	124	163
207	132	143	135	166		141	195	201	164	196		167	170	179	130	169		129	180	162		150	150	165
136	150	170	133	165		165	195	179	164	167		168	123	179	143	147		160	122	162		164	160	146
160	163	174	133	180		139	213	201	164	168		175	170	179	171	165		160	163	153		122		162
167	133	136	162	176		153	213	164	164	168		147	170	152	150	159		160	175	162		150		146
163	177	125	171	141		141	147	153	152	186		178	123	152	150	167		159	180	181		164		165
169	145	125	157	165		171	147	249	163	178		160	163	179	127	131		182	175	181		132		165
165	132	166	157	167		181	147	140	163	196		164	123	176	122	167		170	160	153		132		165
147	171	179	157	160		167		140	147	140		166	123	174	143	164		177	160	140		213		163
147	130	125	160	165		178		201	147	181		161	123	149	191	178		175	180	140		177		165
168	154	179	133	165		138		172	180	178		178	123	176	122	164		138	122	153		177		165
154	128	161	133	160		150		232	180	167		163	144	134	145	164		167	163	181		177		165
149	132	167	135	243		165		153		186		140	144	169	121	175		147	158	162		177		146
178	145	125	143	135		167		153		140		166	131	148	143	175		147	159	166		177		141
161	131	167	143	127		201		232		168		178	142	167	143	166		196	159	171		164		180
161	145	167	125	135		178		164		159		178	150	149	122	178		177	148	186		180		163
161	145	167	125	141		176		152		156		178	150	176	190	164		138	148	172		166		149
169	152	167	156	167		148		181		186		153	150	176	122	166		177	172	171		158		180
178	166	224	154	132		140		156		181		178	131	169	160	164		167	123	156		151		165
161	237	164	154	160		140		232		212		178	163	212	160	166		172	123	179		159		132
161	237	167	162	141		165		232		194		153	163	149	151	166		152	122	184		126		165
179	129	167	173	151		160		164		168		178	163	148	146	164		140	135	171		125		180
175	135	147	147	153		165		172		176		178	163	170	122	178		170	141	134		126		132
162	135	175	156	189		172		249		185		161	147	176	135	166		140	141	186		162		165
163	171	164	116	178		169		249		172		153	147	153	187	166		172	135	172		179		133
170	171	147	182	190		171		140		172		181	144	153	135	178		152	122	162		179		146
179	147	178	182	217		212		172		171		178	144	170	115	157		177	141	165		143		154
136	186	156	116	165		237		140		168		181	141	154	151	171		140	134	166		162		163
145	175	232	172	153		150		140		171		160	141	140	146	157		177	122	176		158		151
162	166	180	161	163		179		153		194		153	166	165	135	183		161	134	156		158		141
164	175	206	161	132		166		181		171		171	172	170	187	165		156	141	168		159		146
157	166	166	148	190		178		153		186		171	172	140	135	145		167	178	160		158		163
189	140	153	166	165		182		152		168		160	141	181	151	197		161	178	194		177		142
134	166	152	161	165		166		164		157		148	166	175	122	157		140	178	168		151		143
157	175	196	150	201		169		179		168		168	141	140	146	171		170	178	171		179		143
198	166	158	150	160		169		140		157		148	166	140	151	197		152	153	171		164		155
170	173	153	161	127		183		140		171		168	172	175	122	168		157	153	175		171		186
134	149	164	161	180		165		162		168		177	166	181	115	157		152	153	168		153		142
162	135	156	161	151		172		179		172		144	136	140	122	197		172	149	176		178		142
187	149	187	150	217		172		181		160		186	133	140	121	196		147	153	168		165		162
176	169	166	151	153		148		153		194		183	136	140	143	172		171	172	179		168		186
138	173	178	177	178		181		140		209		159	136	194	136	178		178	172	148		165		143
164	140	177	169	150		177		249		172		196	133	140	126	186		171	173	175		163		142
172	140	140	169	145		172		179		197		171	166	153	143	168		144	185	175		125		190
189	129	162	195	174		150		160		172		177	166	140	143	169		171	186	160		172		165
148	138	153	195	141		183		171		167		165	166	157	126	157		171	186	156		165		180
162	131	152	135	154		178		176		171		177	166	203	144	171		168	185	165		146		178
177	159	164	161	180		175		160		197		169	147	152	154	186		175	186	168		165		190
187	177	153	159	190		166		176		175		169	174	140	154	157		196	185	171		162		180
163	222	153	143	178		155		158		171		196	174	175	135	171		172	134	184		160		165
198	140	176	143	165		212		212		165		172	174	176	135	168		178	134	160		176		165
160	139	188	159	189		172		175		176		224	133	176	135	168		175	128	194		178		127
143	139	187	159	154		155		177		171		196	133	174	177	171		160	128	160		178		167
143	162	127	154	177		166		176		194		157	136	133	135	165		211	135	176		128		173
177	142	140	154	127		150		194		180		177	136	163	177	196		171	156	194		157		165
148	144	206	154	140		180		206		175		179	136	162	153	150		211	135	176		184		146
164	137	140	157	140		165		188		171		169	177	192	111	150		171	164	168		153		157
164	142	176	172	158		180		171		186		183	141	171	111	150		148	164	171		146		173
211	140	169	173	224		176		160		172		165	141	186	111	186		175	156	148		165		146
165	150	171	173	224		176		160		176		169	141	193	111	157		171	157	179		151		157
188	140	162	173	181		166		158		167		159	141	174	135	169		167	166	179		166		208
155	172	163	157	180		195		211		168		171	138	174	149	197		170	187	179		165		173
139	141	169	157	216		200		175		166		169	138	165	146	203		135	187	185		160		173
163	144	171	135	216		200		211		171		157	218	165	146	203		160	187	185		152		127
176	147	168	162	181		176		194		160		171	218	166	135	203		148	144	140		160		127
145	114	165	162	189		165		167		181		148	218	165	158	203		144	187	169		165		167
165	139	165	165	180		177		158		171		177	218	168	92	203		170	128	160		132		208
165	165	186	162	180		165		171		160		196	77	133	92	203		144	128	160		165		173
149	149	165	147	174		136		180		217		171	77	178	140	203		171	189	173		190		169
139	149	171	168	209		178		168		165		171	140	135	140	165		168	189	172		165		167
152	158	168	135	158		167		161		128		160	140	186	140	165		170	143	185		166		165
152	158	171	182	158		172		168		170		159	140	162	146	212		165	143	173		162		169
188	148	169	162	189		172		188		170		157	140	135	174	197		178	146	140		190		169
165	137	168	145	209		156		171		171		171	140	163	146	165		211	146	172		164		165
165	149	169	162	181		136		132		128		148	140	166	146	149		171	141	172		174		165
163	155	150	160	216		169		157		170		160	163	186	174	197		168	141	172		166		167
132	114	132	171	169		169		180		170		168	163	177	150	197		167	141	169		191		169
171	155	171	133	169		172		171		171		139	163	166	150	149		205	141	187		168		169
139	164	165	145	146		149		172		170		177	138	167	140	176		168	162	169		166		169
165	149	175	175	139		137		171		169		148	138	180	150	178		176	148	173		184		169
152	200	171	175	139		177		158		176		148		150	140	165		175	148	173		178		170
134	142	179	185	153		156		188		166		139		166	140	138		186	195	161		177		170
165	164	165	185	153		180		161		158		224		177	135	176		165	195	160		146		197
161	145	165	154	128		172		175		176		171		152	135	138		155	195	233		165		197
181	200	160	154	167		169		178		169		168		163	169	165		178	195	176		165		170
163	137	171	162	168		152		156		172		171		152	169	176		194	195	174		141		197
126	147	199	180	167		166		172		167		186		152	82	178		166	182	176		163		168
183	182	163	171	168		164		171		172		152		180	143	165		178	164	166		165		135
152	145	171	150	168		178		212		172		150		152	143	138		176	164	159		165		136
183	147	166	135	168		177		172		158		152		177	82	165		177	138	159		165		137
162	145	169	150	170		153		175		167		150		150	151	165		161	138	166		172		176
144	166	171	133	218		172		175		169		139		167	151	165		177	157	176		160		176
153	147	172	156	168		166		241		177		145		170	151	178		166	167	176		165		137
164	145	216	150	168		164		172		166		187		177	151	165		161	167	233		165		137
162	140	178	162	167		178		158		169		195		149	118	138		195	167	175		174		168
123	129	169	165	170		166		241		167		145		169	118	178		161	187	174		153		176
141	166	156	165	168		174		168		169		181		169	118	159		161	187	176		141		136
195	159	165	145	168		175		132		169		133		226	118	159		166	187	175		168		199
132	167	177	145	170		150		148		177		133		174	132	131		169	106	176		165		195
145	159	171	175	140		174		171		193		181		170	132	177		195	107	174		160		178
152	167	234	175	188		165		206		154		187		155	248	193		169	106	138		141		166
140	181	166	177	160		150		171		165		151		150	248	131		161	106	159		184		163
145	159	162	177	202		164		157		215		150		154	136	193		167	107	138		164		214
148	181	163	143	160		247		176		165		148		149	136	164		161	106	150		171		186
162	169	162	142	131		171		171		165		185		193	140	177		161	96	170		166		141
152	169	163	142	188		178		161		176		151		179	140	193		179	96	150		190		178
162	109	161	143	179		166		216		165		171		179	140	149		177	159	175		153		178
166	145	180	150	160		215		139		193		176		226	150	167		195	159	146		166		178
140	182	195	150	130		166		129		165		154		159	127	167		169	144	146		146		166
140	167	166	161	216		202		163		165		150		179	127	149		178	143	146		168		128
171	109	161	161	189		174		216		176		159		170	160	149		176	143	175		177		214
162	143	169	145	160		165		139		215		185		154	160	149		154	165	168		168		168
140	159	135	161	188		188		163		165		174		166	146	149		145	165	164		159		214
162	129	168	161	131		166		216		170		166		193	146	165		169	153	171		181		141
166	176	176	113	178		126		163		193		179		159	127	154		176	165	164		181		193
166	169	167	113	178		202		139		165		149		179	127	164		154	149	153		149		193
166	143	158	145	202		166		149		170		165		138	132	172		250	149	191		152		166
148	220	169	169	169		166		154		193		166		140	132	154		176	146	168		152		174
145	174	137	154	160		126		176		149		177		170	83	172		195	146	164		168		168
164	189	153	154	189		174		157		165		178		165	149	126		161	138	171		136		199
152	176	177	154	184		164		154		193		154		193	140	126		171	138	171		191		187
162	174	191	173	178		138		169		165		171		178	140	146		171	123	171		179		178
164	171	179	168	187		202		187		165		176		150	83	146		165	123	164		156		166
164	174	144	155	154		164		179		148		151		165	140	172		172	123	191		126		178
145	171	129	168	178		126		161		165		159		179	146	146		142	148	164		166		178
163	173	148	121	179		178		187		173		178		179	81	146		162	153	150		136		168
161	153	182	159	130		247		178		154		138		140	146	172		195	123	148		168		168
165	153	148	121	188		174		178		150		179		179	146	169		161	177	163		126		193
141	178	182	162	175		188		168		159		247		165	81	160		176	147	164		169		174
167	178	164	246	130		154		142		159		170		170	152	154		161	142	163		153		161
126	127	213	162	168		166		217		159		154		155	105	197		145	153	164		166		161
165	145	169	145	186		175		157		164		170		179	152	175		179	123	164		153		186
141	145	169	145	166		138		154		159		138		170	105	197		162	123	148		188		141
167	138	166	246	154		174		168		159		178		155	108	154		153	142	176		171		199
137	145	153	154	216		174		168		159		179		150	152	175		178	147	148		168		127
167	145	150	154	178		175		142		151		176		156	105	154		160	169	148		191		169
193	171	148	154	160		166		168		178		159		159	105	154		142	145	148		168		169
165	145	148	142	186		162		176		197		175		137	108	152		169	158	176		122		127
178	173	169	142	179		166		166		151		122		150	132	126		177	168	161		166		127
135	145	164	143	160		177		149		172		136		162	171	154		162	178	165		153		152
178	145	216	143	199		173		176		197		155		150	138	126		177	169	161		136		171
167	168	176	172	183		173		179		156		172		159	138	154		165	178	163		143		171
140	174	150	155	160		168		218		172		146		149	206	160		176	158	167		147		152
165	139	149	155	199		167		156		132		172		159	206	154		176	174	163		122		141
138	139	166	172	174		157		179		128		198		162	136	180		202	174	163		166		163
227	137	170	162	177		157		205		139		136		134	206	152		176	157	165		155		153
135	127	138	162	177		152		176		132		188		137	206	180		175	130	163		155		163
136	134	176	138	174		162		156		166		161		162	136	197		160	130	163		140		159
167	137	234	138	177		168		205		190		184		149	175	154		179	163	167		173		159
229	136	179	134	185		137		218		172		161		149	95	154		202	111	163		155		159
166	136	163	137	189		155		165		140		184		134	95	154		178	130	166		171		177
138	166	234	162	174		162		176		172		161		156	169	169		165	111	142		144		177
145	165	229	172	145		177		176		180		135		162	169	175		203	130	163		167		156
187	176	176	146	187		174		176		180		174		162	169	163		164	230	167		160		153
174	102	166	175	177		178		165		152		160		149	150	160		178	230	166		173		184
229	156	149	173	160		135		176		166		155		143	158	155		166	230	162		153		175
163	134	149	173	187		234		165		166		168		143	132	163		149	166	202		165		153
167	137	229	173	178		137		156		166		160		135	94	163		202	140	166		176		175
175	141	163	150	175		194		176		128		160		168	94	155		166	167	202		174		192
163	154	138	150	129		172		176		172		155		175	94	155		176	167	142		165		153
166	102	176	171	183		138		218		166		135		166	94	159		202	178	202		180		184
165	160	179	144	154		174		205		180		136		166	143	160		203	178	154		165		181
143	163	166	128	194		174		205		190		163		166	140	170		148	172	202		160		204
141	137	234	128	188		174		179		164		198		170	138	168		203	172	166		153		204
191	164	149	134	194		138		165		142		172		151	138	229		179	178	163		155		168
165	145	150	175	169		167		176		139		169		166	162	170		176	178	154		174		166
178	135	134	175	182		165		176		152		175		161	175	168		150	151	168		173		181
135	155	169	138	194		126		176		132		167		166	167	229		164	218	142		173		204
152	142	162	128	182		156		156		164		163		179	167	168		203	151	167		208		184
163	101	199	138	188		126		176		166		158		178	162	160		174	151	168		172		181
141	135	138	128	235		126		176		190		198		157	167	168		178	218	202		208		181
136	139	160	137	176		174		162		190		158		170	97	170		175	151	202		172		181
155	101	199	165	176		164		173		172		172		172	175	168		179	163	162		138		175
151	134	199	155	157		164		170		164		163		163	167	148		160	172	168		145		184
151	134	151		176		164		158		164		171		197	97	170		174	161	163		145		184
167	169	149		235		164		158		180		159		151	150	168		160	191	167		224		173
180	162	151		235		164		170		176		163		157	146	159		176	191	172		167		147
165	169	171		176		166		173		199		122		165	146	155		168	172	142		163		173
166	100	196		168		187		161		135		171		154	146	155		168	172	154		167		147
165	136	196		186		152		167		199		171		202	187	158		166	191	157		224		200
165	158	166		224		166		162		223		159		202	187	158		202	161	157		148		150
165	166	168		168		166		158		165		171		202	190	131		166	161	157		167		128
160	169	127		186		187		177		165		163		180	67	131		168	157	157		168		184
165	155	163		170		166		154		165		159		176	67	168		176	142	157		148		162
138	100	161		170		175		165		201		159		180	137	171		203	142	157		167		183
166	142	167		170		166		154		165		159		203	152	168		136	202	157		155		174
134	147	175		206		187		165		201		171		179	152	168		186	202	157		169		174
167	181	138		224		182		192		158		181		164	152	168		197	202	157		179		200
181	171	138		156		172		192		165		165		181	138	115		178	171	175		155		152
236	170	174		176		166		153		158		181		159	143	115		143	171	175		171		184
141	149	148		184		166		163		193		165		164	140	115		143	185	175		156		152
133	164	169		173		248		162		168		133		180	169	152		158	149	182		163		200
145	170	169		184		151		165		193		181		164	169	171		143	145	145		170		136
174	131	169		173		159		163		171		133		155	143	152		178	149	145		167		162
132	119	159		156		167		165		178		165		150	143	152		136	177	146		179		152
174	164	165		176		151		154		166		153		159	147	168		181	162	146		224		155
141	182	152		176		125		154		154		190		161	130	152		193	144	164		155		200
155	140	152		149		167		163		154		190		164	129	115		136	144	164		171		150
177	119	174		160		146		163		163		174		164	129	115		136	177	156		163		184
178	161	159		191		172		163		137		158		163	130	115		193	144	164		148		174
165	127	159		171		201		163		150		171		159	142	173		164	177	164		172		175
145	127	163		173		172		163		166		158		164	158	140		163	162	170		129		186
163	164	152		191		125		197		174		190		161	128	160		174	162	156		192		249
146	127	152		149		172		197		166		171		173	128	160		163	162	170		154		174
167	161	174		149		142		129		166		174		178	158	177		163	162	146		129		173
131	180	165		160		120		182		141		189		199	158	160		164	144	146		214		216
199	166	168		171		158		164		141		166		173	158	177		174	147	153		173		186
165	156	171		191		190		164		174		173		178	142	160		151	148	178		168		167
180	168	163		175		135		151		141		160		163	158	140		122	147	178		173		172
167	177	151		182		190		151		174		191		178	174	167		171	198	169		175		170
165	178	152		152		172		151		150		177		178	174	177		171	164	178		163		172
138	178	154		166		155		158		168		154		135	145	177		164	164	169		163		216
133	136	174		171		133		162		166		173		178	145	136		182	181	169		147		142
175	172	163		157		177		182		171		184		163	174	140		132	181	195		195		142
139	155	163		152		143		182		171		174		179	130	140		164	142	195		152		170
161	126	152		184		182		187		144		167		201	136	160		172	162	195		169		172
165	164	163		152		159		135		144		191		165	136	164		182	153	195		166		172
139	157	163		198		167		187		170		166		165	136	216		152	167	195		173		138
131	172	174		184		169		163		178		174		143	130	145		166	153	157		135		170
175	155	126		198		163		163		167		144		201	129	216		182	153	155		169		170
141	163	138		157		172		173		183		173		160	128	216		163	167	167		214		172
153	165	159		125		120		153		170		177		172	128	216		152	167	170		214		128
141	158	172		184		203		153		178		162		158	129	171		166	140	158		174		170
133	127	151		125		166		160		178		177		158	129	171		166	159	157		169		170
165	127	160		152		145		129		170		160		158	137	145		181	159	167		131		158
180	127	170		191		170		160		170		163		143	130	171		164	133	158		169		170
133	196	156		174		162		153		143		177		161	130	164		162	113	170		173		194
155	143	157		157		191		173		170		174		174	140	171		176	122	157		177		156
146	143	168		175		183		173		144		177		134	140	175		157	113	170		157		167
165	143	159		152		159		160		144		210		177	170	146		163	84	170		155		167
163	134	188		171		177		160		143		210		133	150	146		167	132	158		177		163
140	147	169		166		172		160		173		210		133	170	175		174	176	172		172		167
160	134	164		191		169		173		190		178		168	150	146		132	132	167		157		173
165	126	169		174		171		161		143		161		189	170	146		176	148	170		165		172
241	138	148		140		168		155		173		164		168	170	146		166	176	180		158		163
158	170	172		160		183		136		173		169		189	137	160		166	84	207		173		156
142	102	163		172		168		161		170		172		202	133	180		144	148	180		154		249
123	101	139		173		154		155		170		171		159	137	156		164	132	167		174		172
131	101	163		194		159		166		170		172		134	133	160		132	176	184		161		156
158	158	160		174		166		154		143		169		123	137	161		153	148	165		178		170
131	102	157		172		154		202		138		169		158	130	181		164	187	165		159		174
134	101	173		188		168		169		167		201		158	129	160		166	84	167		183		172
139	148	132		172		167		165		169		161		166	130	157		167	148	170		155		167
158	184	162		172		177		192		169		169		154	141	156		152	84	170		152		167
133	101	155		196		167		177		169		201		157	107	156		144	84	170		157		170
146	135	157		139		171		178		169		190		202	138	160		174	84	179		167		142
166	161	162		139		169		201		157		169		203	107	160		172	149	167		163		170
136	161	146		185		175		169		157		172		174	134	160		188	122	166		144		170
146	133	146		172		175		154		177		171		161	134	147		245	149	166		168		148
158	136	155		174		183		164		181		171		145	164	180		137	149	170		214		172
146	136	159		162		162		154		181		164		145	136	160		162	143	170		178		139
146	138	183		174		219		154		184		201		145	136	180		136	148	172		157		159
142	149	183		172		167		175		184		171		145	136	160		162	158	207		178		170
158	162	165		185		162		175		181		190		145	133	156		137	158	170		178		159
140	175	164		188		162		169		184		164		162	133	151		188	142	170		133		249
148	134	165		175		169		159		181		201		143	131	171		136	130	167		172		170
164	135	165		172		167		201		181		162		183	140	165		188	142	207		155		206
166	122	164		172		167		177		170		154		166	131	159		245	165	166		173		173
166	149	165		213		169		178		185		182		152	124	165		162	187	170		160		156
164	134	183		162		155		164		165		162		183	124	159		167	187	170		133		170
146	166	164		173		169		178		166		154		171	143	151		162	187	167		122		170
136	131	183		185		167		157		211		154		176	143	168		162	187	167		168		167
167	175	159		160		183		201		167		172		176	124	171		162	132	207		147		159
138	175	141		160		167		165		165		172		176	124	171		181	139	167		163		173
178	147	199		183		162		202		171		172		162	142	161		181	139	173		174		172
166	176	170		172		172		178		171		172		176	142	189		167	139	156		166		170
154	166	126		167		167		169		151		155		152	123	166		144	132	159		178		170
174	149	156		161		219		168		207		167		152	123	173		144	189	208		163		186
154	133	156		172		168		154		165		167		171	123	173		157	132	187		168		139
164	137	161		197		170		159		166		155		143	123	189		157	189	168		169		200
161	137	161		148		195		245		166		205		176	123	181		162	133	208		158		194
166	171	166		188		170		245		207		187		132	123	147		162	177	168		214		172
168	123	166		185		170		156		166		187		123	169	147		145	178	168		138		200
145	110	141		188		170		162		189		160		172	134	141		146	177	156		155		179
132	166	192		148		188		159		171		178		156	169	181		177	178	159		161		189
164	123	163		194		157		144		142		160		167	137	166		151	178	208		169		189
166	236	155		188		173		171		208		160		173	137	166		151	148	156		171		172
172	110	162		172		188		159		142		160		167	134	173		122	139	187		182		174
165	130	163		175		170		173		181		167		132	137	178		145	148	159		176		189
154	122	154		160		169		148		189		171		132	169	141		151	178	166		235		174
134	136	208		160		118		188		189		176		197	140	178		163	130	139		176		179
161	187	155		184		173		148		184		142		168	140	166		181	183	166		167		186
139	145	166		188		168		148		184		184		143	162	147		170	151	166		167		161
154	156	158		199		195		173		192		184		170	147	165		163	144	139		176		173
166	172	161		183		212		170		164		167		170	145	141		189	144	166		171		149
123	181	174		170		157		173		192		170		168	145	141		167	144	166		169		148
163	180	158		194		148		148		164		170		129		161		165	151	166		157		152
157	180	166		161		169		148		166		171		197		190		154	151	139		170		171
173	183	139		197		159		173		192		170		132		169		163	182	166		235		152
176	172	167		172		149		173		166		167		123		190		174	151	166		155		175
171	171	158		172		167		173		166		171		129		179		177	144	166		168		148
176	141	192		125		149		170		166		184		168		167		181	150	164		137		149
131	171	159		140		118		184		173		184		197		190		154	150	180		167		176
143	171	139		125		179		129		157		211		156		169		163	163	172		174		149
157	158	187		172		159		197		184		167		141		174		161	137	146		163		186
123	169	155		174		169		174		164		170		170		190		162	137	173		154		175
123	148	164		199		146		172		177		211		132		179		161	137	180		153		161
133	178	174		139		128		143		153		170		197		169		163	137	201		162		171
131	167	174		139		171		186		173		170		143		167		174	155	180		173		161
133	167	143		148		171		143		158		167		123		190		162	155	168		180		149
165	153	183		184		168		172		158		213		170		174		165	168	168		173		149
177	141	166		122		171		167		184		167		197		174		167	169	173		167		149
123	116	169		174		168		169		164		168		168		167		192	142	172		162		173
165	154	169		140		146		167		184		176		132		167		171	169	172		167		173
180	181	161		172		146		167		153		167		172		186		176	145	173		164		161
165	160	202		172		169		167		157		167		168		174		161	147	198		174		173
165	166	174		139		152		177		173		168		170		167		159	145	168		167		173
165	181	155		174		169		177		165		145		170		173		165	147	164		172		119
177	154	174		184		128		177		177		184		143		173		159	142	168		170		161
123	181	164		172		169		177		181		176		173		173		134	134	198		172		161
123	147	185		172		181		177		181		171		171		186		151	187	172		136		173
128	147	175		213		173		177		160		171		123		173		159	187	201		144		164
193	166	172		185		172		127		173		186		166		167		181	187	172		144		232
167	168	185		213		181		127		173		163		141		173		203	136	164		176		164
130	144	164		190		163		158		177		163		152		213		163	136	172		176		232
163	150	130		151		171		162		181		163		123		173		182	137	165		126		164
138	163	179		180		181		170		157		166		152		175		181	174	183		175		144
161	162	180		190		172		170		173		163		172		163		176	143	165		176		174
167	155	173		168		181		158		181		166		168		163		182	142	183		176		142
167	163	170		166		168		158		166		146		169		170		202	177	179		126		124
146	127	170		182		181		158		181		173		169		182		192	139	165		176		142
135	116	160		150		163		162		181		169		169		191		151	174	165		175		179
149	147	188		166		173		170		181		169		131		170		151	139	194		194		144
216	146	149		150		172		162		181		169		172		163		166	139	179		169		174
158	116	170		151		163		165		166		173		169		171		181	142	165		207		150
169	142	132		168		149		170		165		190		179		215		181	161	194		208		199
217	145	170		182		175		165		187		173		172		158		159	161	194		171		142
166	145	130		200		149		166		164		146		167		168		189	161	179		208		174
168	116	170		166		180		185		164		173		185		168		189	148	183		162		121
168	125	132		151		158		170		164		173		114		165		170	195	165		146		124
166	145	164		180		167		170		165		173		141		191		155	148	165		169		179
149	103	164		182		165		168		165		190		141		168		203	195	194		159		142
163	138	169		190		175		170		164		172		171		199		170	195	174		169		142
176	136	170		166		160		165		187		149		155		124		155	195	170		169		144
216	130	170		168		167		166		164		173		168		191		155	178	161		184		174
146	171	164		150		167		165		182		146		171		163		175	148	157		162		142
204	125	179		200		174		156		171		149		155		144		203	139	174		152		174
166	103	169		200		180		168		169		190		171		211		159	178	170		172		179
166	167	178		164		167		165		166		180		168		163		159		170		163		179
158	133	181		164		170		167		182		172		168		191		170		182		170		162
170	127	166		140		170		170		179		149		114		168		154		173		182		162
166	127	181		180		174		129		171		180		166		143		154		173		166		174
217	158	171		184		227		156		171		146		159		175		170		182		175		174
169	141	171		198		182		185		179		165		167		195		180		182		169		162
166	138	158		198		156		167		169		165		158		124		170		140		163		182
141	172	178		198		167		165		171		165		165		165		129		175		175		157
163	155	170		161		151		172		179		138		166		160		129		140		174		136
185	155	186		198		176		118		169		165		170		190		180		150		163		163
186	155	154		198		165		167		171		225		204		170		132		150		172		171
160	133	168		204		167		167		174		146		158		163		132		174		161		171
189	158	152		180		172		166		172		146		170		138		144		150		170		154
155	158	168		201		167		167		186		168		166		170		154		174		172		204
159	176	168		173		154		170		170		146		167		168		154		175		177		155
178	150	168		169		176		165		163		168		181		156		165		174		170		182
156	143	152		204		176		167		171		165		179		156		174		174		189		171
189	94	168		172		193		118		172		165		226		175		169		182		172		149
155	163	165		172		172		165		183		175		189		175		158		174		163		151
163	154	174		173		138		137		174		165		172		170		243		140		205		169
138	150	165		173		154		167		137		165		166		156		243		175		174		166
151	145	165		184		167		156		155		165		172		186		187		182		152		157
131	94	174		176		165		170		163		175		226		211		152		174		163		180
155	140	163		169		165		138		155		138		177		215		243		174		169		167
159	127	178		147		170		168		137		138		226		138		155		175		177		124
167	208	178		129		174		170		163		186		160		165		152		159		127		171
168	161	144		176		153		167		163		178		172		160		187		174		175		195
155	141	174		163		193		170		166		189		189		165		187		174		163		171
175	146	145		150		185		129		166		173		196		121		140		174		175		173
175	141	178		150		151		156		163		173		181		148		169		111		172		143
136	161	186		160		167		167		155		161		167		193		187		176		171		163
135	141	175		181		182		118		143		189		201		182		172		172		189		157
159	138	142		150		170		170		186		147		166		170		168		163		165		143
142	170	167		179		170		167		191		161		170		211		152		163		175		174
128	149	166		150		174		138		190		170		179		193		147		172		157		163
131	149	165		168		175		167		168		173		186		186		147		173		175		182
177	166	170		160		167		156		211		173		166		160		167		176		157		171
128	166	181		168		170		166		170		138		159		170		181		173		171		157
137	160	141		150		165		156		186		138		176		175		188		162		166		166
158	166	129		175		167		156		183		173		186		163		170		162		138		195
154	166	165		130		153		167		171		164		166		160		167		173		163		157
154	242	167		140		167		168		168		173		166		189		188		162		170		169
120	242	170		130		170		156		163		138		176		165		183		173		177		141
158	242	165		144		172		167		163		138		172		168		170		122		170		155
169	242	141		130		170		137		124		151		169		159		170		111		160		171
189	137	227		174		159		167		143		151		141		163		183		163		181		158
172	137	154		140		191		167		177		143		169		184		167		177		174		160
167	152	170		144		172		167		172		151		169		210		193		183		186		148
199	137	206		175		175		137		175		167		209		193		114		168		163		166
164	137	173		142		188		172		124		151		169		211		165		168		170		158
185	171	166		190		188		118		186		172		141		144		233		200		163		141
175	171	142		140		170		145		176		177		160		163		166		163		172		188
163	143	195		142		140		150		163		172		149		138		167		160		168		124
160	143	181		174		188		118		163		172		188		167		160		175		160		166
151	165	167		175		140		118		175		177		172		171		167		178		153		174
168	143	165		141		170		155		154		172		212		186		167		187		170		159
201	124	170		141		175		155		212		175		180		175		170		182		126		154
194	154	165		190		172		169		167		154		160		215		167		143		138		162
199	171	170		141		159		169		135		183		157		184		139		174		163		169
186	154	177		139		184		169		182		175		173		156		157		174		154		157
178	124	167		181		193		181		183		143		140		163		165		178		148		160
160	148	221		145		140		181		193		174		157		199		169		198		208		195
182	147	170		185		184		181		190		183		225		211		192		175		160		155
155	149	173		149		140		164		152		168		129		170		165		168		170		182
120	121	228		160		166		140		177		165		187		170		165		178		170		159
194	125	228		159		166		139		151		150		172		171		173		178		154		149
155	125	227		159		146		139		171		163		172		158		169		171		188		155
172	133	206		172		138		139		121		160		129		167		185		164		188		180
158	155	161		160		170		140		212		162		196		170		166		149		158		149
137	141	165		149		192		164		192		170		196		175		167		154		172		158
155	125	118		140		177		176		140		180		172		215		115		198		151		172
163	156	177		152		172		169		193		124		212		175		211		122		194		160
152	125	160		163		155		176		182		175		164		122		172		167		152		182
196	121	167		181		165		169		168		143		157		122		157		175		167		149
155	148	173		164		177		169		152		136		187		170		190		185		158		149
129	148	161		160		173		152		189		143		164		148		198		159		173		169
169	144	171		164		172		140		211		175		157		160		165		143		169		160
170	148	167		172		171		209		184		163		172		160		185		172		170		167
139	133	167		165		153		209		170		160		212		160		159		163		138		180
171	136	160		159		150		174		163		172		157		175		115		232		181		151
171	143	129		149		144		174		175		147		170		175		172		160		154		171
145	132	195		181		155		172		143		178		208		144		166		160		172		148
170	138	161		152		164		172		186		209		165		193		167		180		172		136
139	138	167		186		188		209		159		122		183		210		169		180		138		149
170	175	169		174		151		174		175		180		208		163		172		167		148		174
173	121	155		172		170		127		201		188		146		156		193		197		172		173
237	130	164		186		144		172		143		183		146		170		165		211		138		159
167	166	185		149		196		174		193		163		174		170		141		165		152		173
167	189	155		152		172		127		175		124		165		160		165		167		172		162
160	121	155		152		171		182		180		175		204		170		160		186		140		143
171	137	176		166		160		173		163		122		174		195		170		167		148		175
120	141	169		219		182		168		186		167		178		163		167		174		194		145
171	144	159		164		192		182		193		177		178		138		233		140		142		145
171	158	118		145		150		182		183		122		179		180		141		171		171		175
169	140	155		125		196		177		211		122		170		186		165		223		181		135
175	156	168		125		164		171		162		187		165		182		193		183		174		175
198	155	212		149		160		182		201		175		170		163		170		172		169		145
171	137	168		161		164		174		201		175		208		211		169		171		163		193
169	155	166		165		169		171		124		179		179		165		114		186		167		230
145	137	212		136		199		165		175		167		170		215		147		186		150		145
120	125	185		149		196		168		140		165		197		163		169		183		172		145
145	148	158		149		160		168		154		187		178		186		147		179		148		146
169	125	155		172		160		168		151		192		197		159		168		180		150		128
170	141	166		149		182		173		150		182		165		159		148		179		172		175
171	147	148		136		168		168		183		168		204		168		115		163		187		175
171	145	140		125		165		173		183		160		204		158		148		170		170		175
167	130	169		139		165		165		193		177		165		168		115		169		160		173
168	147	166		149		163		168		160		122		165		175		172		160		187		145
174	146	115		152		182		165		163		122		165		211		181		186		163		146
193	143	148		185		179		165		167		167		165		182		171		186		142		175
169	141	139		149		168		177		160		150		170		167		178		183		170		175
154	162	211		149		179		173		163		164		165		195		171		174		138		145
187	133	169		171		174		173		159		143		165		165		169		170		140		142
168	141	155		172		179		167		201		177		183		195		166		163		126		165
154	137	166		164		170		161		175		163		179		195		171		171		160		162
195	122	169		159		182		181		193		183		179		170		166		174		168		175
144	132	155		181		153		167		183		182		130		165		166		200		172		175
167	137	166		185		168		152		172		191		182		180		171		154		160		141
190	144	158		152		182		181		159		174		170		162		169		174		167		141
167	125	169		149		179		161		176		163		168		136		126		160		148		145
159	147	175		181		179		185		186		201		135		153		206		200		170		175
154	165	155		122		168		175		187		191		180		181		179		183		177		184
177	125	169		174		163		167		160		122		189		162		162		160		150		175
169	157	185		181		163		181		162		174		181		162		156		201		138		146
137	133	160		152		165		173		150		187		189		124		172		160		138		145
177	141	149		172		163		161		169		122		182		162		171		185		138		175
167	145	149		172		184		185		172		175		181		181		180		223		158		184
168	135	172		152		199		167		162		168		166		151		174		168		187		146
139	157	167		149		181		164		175		122		181		124		172		175		160		175
172	138	160		181		180		164		198		170		181		162		171		174		167		153
165	95	160		172		138		172		198		183		170		180		129		165		158		155
159	133	132		182		128		181		182		162		180		162		167		122		160		142
159	138	160		131		165		172		168		209		154		145		129		168		172		162
172	155	172		175		160		202		175		163		170		162		172		169		186		153
150	144	173		173		135		158		180		143		168		145		172		180		186		141
172	136	172		145		170		181		163		164		168		174		168		180		188		199
170	147	147		131		181		167		149		140		153		136		162		183		171		145
179	147	187		161		161		158		163		150		221		162		172		200		170		161
183	142	180		175		184		181		170		162		164		175		183		180		174		156
168	144	168		175		176		182		149		168		164		180		152		183		186		199
170	136	167		175		179		182		163		174		164		175		171		138		148		142
158	132	164		175		176		164		140		163		153		153		172		168		165		156
168	138	171		156		122		181		186		186		221		151		167		160		164		175
173	179	172		167		170		167		169		175		191		161		156		167		164		193
137	179	195		175		138		167		159		186		153		175		168		172		151		175
179	159	175		184		199		182		172		175		178		151		157		165		151		175
158	208	171		145		184		169		187		170		164		161		172		180		151		141
176	144	169		152		165		175		163		182		153		181		162		174		162		175
174	134	115		177		170		178		184		178		182		162		171		140		212		175
125	166	167		177		184		174		184		143		164		174		174		150		177		156
149	95	160		187		161		171		192		175		164		151		173		170		164		173
175	158	172		212		173		178		121		187		221		162		180		222		174		165
116	239	166		177		168		185		172		175		169		162		202		164		168		153
163	137	154		175		161		178		182		175		160		162		139		183		165		230
190	123	172		125		128		178		183		179		167		162		155		159		167		135
163	157	187		146		149		169		191		188		169		162		155		168		170		144
158	137	170		125		136		226		134		124		175		145		166		223		164		148
176	134	164		140		167		178		162		191		174		151		192		177		164		180
156	122	188		175		179		211		162		184		174		174		166		180		156		178
186	137	167		145		173		178		137		164		174		151		192		182		162		148
158	161	180		140		167		185		124		163		177		162		184		178		171		148
173	171	195		184		182		169		124		175		167		162		202		185		148		148
187	123	151		184		179		163		180		147		182		180		165		164		212		148
128	150	165		182		136		169		154		175		162		180		183		175		171		180
158	161	177		167		136		171		175		188		180		175		139		172		161		178
174	171	172		145		182		169		174		143		168		162		207		174		167		180
125	125	140		125		182		211		162		201		182		180		183		140		168		114
173	125	187		147		149		178		167		138		180		110		183		163		214		144
152	136	168		187		149		167		169		175		169		162		177		180		165		148
141	185	180		140		151		167		162		147		167		184		192		183		129		180
198	157	160		146		162		169		176		167		132		171		164		180		186		178
158	152	180		173		185		174		167		175		180		181		183		172		235		114
183	163	188		184		139		178		176		122		174		163		180		174		129		114
184	156	165		147		162		185		135		175		163		171		153		197		188		114
116	147	168		184		144		169		146		186		173		184		139		172		173		211
183	131	168		170		162		178		167		175		188		184		202		180		170		182
147	185	183		175		162		178		134		191		194		110		177		197		143		182
172	171	173		175		170		175		124		163		181		163		168		185		170		180
169	157	174		221		180		175		135		187		181		141		183		172		173		211
158	135	202		175		139		163		176		183		173		163		165		186		175		208
139	164	165		147		180		163		169		160		242		171		153		160		185		180
173	146	166		173		162		175		165		209		242		111		165		178		141		211
147	164	202		175		121		163		177		172		188		163		168		177		146		175
158	171	168		182		133		202		134		187		166		151		165		175		175		153
156	153	173		158		162		170		137		143		181		154		202		174		173		145
141	166	165		164		170		163		167		180		180		169		165		178		173		175
184	166	191		181		144		181		172		177		180		233		180		180		173		153
139	174	165		170		183		148		165		143		182		160		164		174		185		144
183	174	168		152		162		163		137		177		180		136		165		185		173		153
209	164	168		156		169		163		162		163		181		169		202		160		146		145
210	174	165		136		173		192		162		172		183		154		190		167		235		144
128	149	165		156		222		182		172		175		194		169		180		138		173		176
147	154	183		136		236		163		162		209		242		171		165		174		173		145
210	156	138		136		163		159		137		186		181		160		181		122		173		176
210	150	192		175		163		183		134		160		163		163		212		154		173		205
191	154	168		145		236		168		174		192		170		160		181		162		173		175
183	169	165		175		222		168		152		179		187		141		162		146		173		112
119	163	167		145		163		159		181		192		180		163		175		165		158		175
179	150	168		145		170		170		173		121		198		141		136		191		188		146
165	161	173		176		175		181		181		147		163		151		199		165		149		146
209	176	165		239		163		139		173		147		175		163		184		153		141		121
151	161	165		146		163		189		170		163		171		151		126		191		235		205
165	164	165		143		157		183		169		177		122		174		162		166		174		164
191	155	166		146		222		140		161		168		143		167		195		180		175		191
191	169	173		128		163		163		190		163		163		111		172		146		152		167
172	132	165		239		236		129		175		165		163		174		148		180		173		167
183	149	174		143		171		181		166		138		146		193		182		165		168		112
152	166	165		139		163		182		176		160		191		174		151		162		186		191
152	149	173		143		163		175		161		162		150		173		148		149		173		164
165	137	167		139		170		189		171		191		173		162		174		135		173		167
136	132	165		143		189		186		162		163		159		193		174		201		149		154
181	236	165		143		189		140		161		201		163		167		195		153		173		150
165	149	138		143		189		185		171		177		143		173		161		201		173		154
167	158	147		176		163		175		161		122		170		167		172		191		159		164
172	165	168		176		181		163		145		179		132		174		182		162		134		154
151	158	165		139		184		209		210		121		177		167		172		180		168		148
155	133	167		205		159		191		190		139		147		167		173		162		150		154
172	213	163		163		207		196		162		177		151		128		190		171		166		164
152	170	165		205		159		226		145		122		180		146		172		171		163		150
139	178	183		185		163		175		176		191		171		154		173		165		150		234
169	155	167		192		176		160		164		192		163		160		161		162		134		176
179	170	168		205		195		187		175		124		146		178		174		171		169		176
210	178	175		192		186		173		175		167		191		144		174		146		163		176
151	131	130		179		183		175		161		183		143		178		161		162		159		174
179	168	168		199		142		135		175		170		186		154		194		146		172		168
175	154	154		192		170		186		161		149		186		165		176		180		184		166
164	171	155		165		171		168		153		171		172		160		174		165		152		155
213	155	155		192		191		163		210		162		122		160		189		135		175		219
172	143	154		163		184		163		153		171		122		144		189		166		187		149
183	134	166		185		176		175		166		144		150		106		136		180		141		174
158	155	161		205		171		173		153		180		175		108		174		166		141		155
158	140	168		185		187		189		190		124		193		146		121		171		161		168
169	140	130		152		209		122		166		152		175		160		136		162		173		149
197	113	161		169		163		181		169		165		210		160		162		162		154		146
169	135	141		232		155		187		176		124		186		160		142		171		187		148
185	144	168		169		172		168		186		165		122		160		204		180		155		182
142	176	176		232		195		147		161		175		140		106		176		146		161		148
142	113	166		166		172		192		153		161		172		178		171		162		182		182
174	134	161		169		199		163		164		162		175		160		171		162		154		146
137	147	168		143		163		156		164		165		163		122		175		162		184		155
187	144	171		169		175		142		162		123		173		122		189		180		226		155
214	144	179		169		148		175		169		160		163		160		211		162		169		163
188	127	164		232		168		167		174		170		174		178		189		162		187		163
167	159	158		178		172		122		177		162		186		160		171		171		184		163
160	160	164		169		168		159		123		162		172		158		204		201		127		152
138	124	164		163		151		190		170		163		167		158		171		165		187		174
172	136	207		169		148		187		162		175		172		186		136		162		153		180
148	136	207		169		192		180		165		168		121		163		149		168		155		180
119	148	164		178		170		150		170		163		163		186		162		163		174		164
122	124	115		232		182		150		183		162		183		106		199		163		172		164
160	158	167		178		174		163		179		175		178		108		175		163		155		156
158	155	167		166		182		175		162		144		170		189		121		168		182		147
165	174	174		169		185		177		170		168		180		189		162		168		182		152
172	151	164		169		174		175		123		161		163		176		189		161		146		156
167	155	174		143		159		172		165		171		132		186		188		161		159		180
173	164	164		164		183		140		183		124		175		163		163		161		171		174
160	138	164		154		184		209		170		180		167		106		149		123		161		180
131	138	164		148		207		150		123		144		175		176		172		164		156		156
128	152	158		167		183		147		179		165		132		189		163		179		149		180
158	137	174		191		186		143		179		165		183		189		176		164		149		147
128	127	179		179		163		150		166		161		163		176		149		210		148		165
174	138	164		178		183		191		159		165		186		176		176		210		174		156
161	121	167		182		190		182		123		163		151		176		163		161		181		156
148	137	164		154		169		168		123		162		173		148		163		171		172		174
185	172	164		182		137		180		160		160		140		121		172		210		174		182
131	162	160		179		187		140		153		162		170		165		163		164		162		190
160	137	176		159		191		191		209		174		122		155		149		179		208		221
177	135	172		148		182		175		158		152		186		176		166		140		149		176
170	165	174		179		179		175		177		162		169		148		163		123		162		153
136	142	167		179		175		140		135		161		183		155		121		161		159		221
152	149	173		179		147		175		209		168		168		148		200		123		165		190
160	148	182		159		164		177		158		124		173		155		175		210		174		176
156	172	184		148		201		160		136		175		198		148		182		140		163		144
157	148	178		145		190		191		199		174		183		176		148		161		178		206
142	148	115		147		168		190		136		123		121		155		211		179		207		165
163	170	169		179		182		209		166		136		167		148		142		179		172		206
165	223	164		155		179		139		170		169		159		153		149		210		169		181
151	132	176		146		183		175		160		205		138		148		171		179		159		165
164	163	164		174		160		191		153		154		175		165		191		155		140		180
160	223	176		179		186		178		136		179		143		176		169		161		159		179
158	163	176		147		182		159		149		195		167		155		211		171		149		179
137	160	142		144		200		129		199		161		132		148		209		161		149		180
185	139	190		156		186		170		154		178		168		148		175		161		157		189
170	160	167		159		172		122		154		161		172		160		175		179		157		189
174	160	177		200		198		226		185		192		163		160		147		177		167		166
152	118	172		200		170		185		185		119		153		160		167		123		184		189
138	118	174		167		193		148		166		134		122		160		199		225		148		179
152	141	173		155		170		172		135		164		122		160		175		123		149		179
158	154	152		144		163		149		175		205		140		128		121		122		149		250
160	154	142		146		172		149		163		134		173		198		183		225		125		166
169	121	183		159		189		191		175		161		163		180		186		177		148		250
188	138	140		167		156		143		166		164		140		166		163		123		171		250
156	166	174		159		121		185		169		164		175		192		170		225		149		168
161	142	160		155		176		163		166		109		170		198		176		186		172		187
158	166	175		146		187		122		169		179		135		168		173		177		181		187
140	167	167		174		172		175		169		164		176		166		191		225		142		166
137	167	176		179		172		186		166		205		173		166		122		186		181		179
184	159	172		235		172		196		163		175		190		165		163		122		154		187
173	140	152		179		181		190		123		179		169		168		163		168		149		184
142	162	166		144		176		143		186		161		153		192		153		133		168		179
213	140	166		147		183		140		177		154		163		168		140		150		207		162
159	162	126		179		179		186		171		161		172		166		199		205		182		169
142	159	175		174		159		183		169		148		169		192		170		138		149		250
150	161	163		155		138		175		218		164		180		136		165		144		149		181
173	171	136		179		175		163		171		205		186		181		180		150		154		176
138	144	175		155		186		175		121		175		121		181		183		134		148		142
139	161	163		156		187		175		133		148		132		181		172		133		141		165
170	160	126		179		169		172		178		195		170		181		171		133		179		161
139	163	153		176		183		175		218		136		163		181		182		133		149		180
161	177	180		176		186		170		177		154		142		181		121		122		149		165
142	130	136		174		191		172		177		109		149		181		170		163		162		116
138	169	175		176		144		163		202		179		190		180		177		163		166		164
167	189	172		168		177		163		218		169		187		176		143		186		154		175
183	144	180		128		183		202		178		179		170		176		167		131		169		142
140	144	163		155		163		150		123		109		175		180		168		131		149		188
158	168	147		155		168		187		169		165		167		180		183		122		172		164
122	144	180		143		183		151		218		226		179		113		211		144		174		200
161	181	154		151		168		209		169		165		186		180		183		131		172		165
160	178	175		165		163		122		162		164		186		113		171		168		149		161
179	178	175		146		170		175		171		177		168		113		165		205		155		174
151	165	156		160		168		175		171		213		183		180		183		122		171		161
161	145	146		143		148		180		123		123		140		180		187		186		167		182
173	145	129		160		187		140		169		119		172		113		187		138		159		175
149	145	183		151		175		167		162		180		180		168		222		168		174		200
174	171	176		166		170		175		169		165		190		168		159		138		156		165
167	171	145		166		180		163		169		180		140		171		198		133		160		175
177	171	122		175		121		186		168		203		122		113		195		138		115		147
156	111	175		153		201		201		162		109		153		171		159		186		182		142
130	137	175		184		147		175		123		123		193		113		174		133		168		180
174	137	183		146		172		139		104		177		122		168		211		133		242		180
150	203	175		146		179		174		123		185		187		168		192		163		166		125
177	156	175		151		177		168		121		148		140		152		191		138		154		164
174	172	183		184		189		190		216		177		178		171		164		122		159		165
153	111	153		143		151		186		216		123		122		152		191		150		157		175
170	172	163		250		192		178		104		109		169		171		142		182		167		161
162	182	175		157		167		175		164		213		171		152		159		146		154		164
177	153	163		156		183		170		164		109		167		152		162		182		149		125
171	147	151		162		175		175		217		176		140		171		147		189		162		161
143	147	178		157		173		168		176		163		175		180		211		174		140		142
180	135	177		162		168		143		176		154		175		152		195		174		149		165
148	128	201		140		173		183		168		149		122		152		140		146		148		116
145	130	181		181		186		185		165		122		190		152		171		189		174		142
141	166	154		183		175		147		186		143		151		175		171		174		147		167
173	166	147		140		187		155		186		122		163		152		163		189		179		142
176	169	180		154		160		167		165		122		131		175		162		182		142		165
160	169	177		157		159		177		196		122		163		168		183		189		163		188
175	169	150		151		167		185		176		122		140		152		172		189		182		190
188	140	181		206		161		177		161		122		177		196		163		147		149		167
160	140	183		181		175		140		196		162		122		166		199		176		172		173
153	147	175		159		174		183		176		178		170		166		173		176		149		161
149	172	183		161		159		175		174		150		150		196		153		134		181		167
130	128	183		196		175		202		185		146		179		152		198		134		155		165
172	162	122		250		181		186		149		178		169		180		212		176		149		147
176	118	180		199		174		156		185		168		167		166		186		147		165		161
159	164	172		148		138		160		149		122		172		152		163		147		165		167
180	150	172		162		122		183		161		122		121		152		174		147		242		165
143	146	147		181		159		170		190		160		171		164		201		176		184		165
161	170	193		199		122		168		196		154		199		185		163		165		172		175
200	118	169		194		140		168		176		122		177		164		162		165		153		174
131	178	175		139		198		148		169		135		167		140		192		176		181		164
175	180	173		157		156		167		161		163		151		178		186		165		149		142
173	180	153		139		183		162		104		176		150		174		182		171		127		202
168	139	193		159		177		162		104		177		140		178		170		171		161		161
162	149	142		183		140		187		171		177		172		181		147		171		170		164
162	112	175		156		147		162		171		168		122		188		160		166		139		161
171	152	153		206		186		175		104		162		143		158		211		174		175		167
173	144	184		156		174		165		104		150		183		158		143		166		164		173
188	181	154		159		176		162		171		122		186		178		122		178		170		116
143	112	138		206		156		165		171		160		147		158		185		166		145		177
162	155	151		168		173		171		187		146		122		153		162		166		142		125
172	144	160		161		167		175		171		135		167		161		172		186		161		167
139	138	150		161		121		165		158		154		167		153		172		166		156		125
131	177	157		178		157		140		210		160		163		188		171		174		142		116
140	142	121		180		174		151		210		149		163		185		174		166		180		187
122	149	169		164		183		135		192		177		169		185		122		178		152		150
168	152	193		178		175		189		158		143		122		158		140		186		151		158
181	181	175		201		177		160		163		149		122		158		187		166		163		166
129	157	171		183		195		135		158		154		143		181		183		174		201		164
162	183	183		180		165		187		192		160		178		174		171		178		177		164
150	181	170		179		180		148		163		177		167		140		163		173		175		166
171	181	169		171		188		151		159		146		207		188		174		152		151		166
172	141	168		164		167		175		192		163		172		161		175		195		186		166
150	142	150		164		180		160		170		154		162		153		153		146		139		183
171	100	148		164		167		135		170		163		165		153		201		131		156		199
158	175	143		165		145		168		134		160		155		181		160		131		173		155
150	141	168		164		151		168		185		163		180		140		122		146		142		142
150	126	150		165		165		168		185		122		161		140		183		146		142		183
160	143	122		177		176		175		160		122		176		120		132		131		183		206
144	140	147		171		132		148		134		149		160		162		172		195		175		183
158	171	157		177		179		174		211		168		178		136		177		152		144		181
178	100	159		165		164		148		134		163		168		203		175		195		190		171
150	157	163		165		145		148		185		154		184		205		175		131		142		124
162	140	174		171		165		162		134		183		160		169		167		131		161		164
122	153	174		164		152		174		148		183		162		203		122		147		180		181
174	135	163		201		162		175		163		180		162		205		182		168		161		183
150	156	179		171		181		180		170		176		209		146		183		131		161		181
160	159	175		165		180		189		170		180		202		205		163		168		142		171
150	126	157		201		165		162		161		183		167		169		192		168		177		176
142	157	140		165		148		174		163		185		175		136		175		131		177		176
150	157	175		165		178		162		161		164		152		146		142		168		176		172
172	142	180		148		132		168		170		164		219		172		163		182		131		207
150	174	143		165		145		162		163		123		190		205		122		169		145		199
141	137	180		171		148		162		170		123		219		203		174		169		152		159
150	163	183		165		178		189		163		132		155		169		146		169		161		171
142	153	147		165		188		162		163		185		170		203		164		169		176		172
192	149	183		171		165		189		170		185		146		203		144		182		125		196
144	149	172		201		152		143		174		134		178		159		201		169		175		183
163	151	177		148		181		187		165		123		165		159		170		185		176		168
141	164	168		150		180		176		165		186		180		162		186		171		160		171
169	137	201		171		162		174		143		186		162		146		174		155		173		196
176	145	181		170		179		174		183		186		171		205		132		155		173		183
153	137	175		174		180		161		165		164		129		146		175		175		177		171
169	163	149		150		165		187		203		121		180		159		170		166		161		168
178	158	143		170		149		176		165		121		179		162		175		155		163		142
160	178	143		174		179		187		135		134		178		162		211		162		175		164
152	86	184		138		122		187		188		134		161		172		150		145		163		241
172	86	175		181		162		187		168		170		207		205		175		145		161		171
142	135	170		152		165		168		189		178		172		154		150		145		152		142
151	183	132		153		179		178		186		167		152		120		163		166		145		171
174	113	184		169		180		167		143		171		162		205		175		166		175		168
133	103	152		170		179		201		174		171		207		162		160		155		163		155
162	135	168		171		180		167		181		171		180		162		170		155		142		154
139	135	163		153		179		175		186		178		180		169		163		171		159		136
151	183	142		180		135		179		164		172		129		154		164		166		155		181
142	116	175		170		165		190		143		178		162		155		199		175		139		241
176	109	168		170		165		175		135		178		207		168		180		155		170		206
167	146	147		159		165		135		144		188		162		168		170		162		142		183
124	140	174		159		174		179		188		165		219		155		180		155		176		159
174	155	149		153		201		201		186		178		162		168		191		166		156		124
163	113	153		171		148		170		194		165		167		168		176		139		186		181
150	103	156		171		180		168		185		178		180		160		174		197		163		171
148	155	168		179		180		178		185		173		167		172		146		133		167		142
124	116	167		159		174		201		186		158		129		173		182		139		154		159
140	109	172		172		135		178		160		169		170		160		150		133		190		172
172	138	175		152		167		173		144		158		171		185		164		133		142		199
142	154	170		151		152		145		149		191		155		167		168		133		141		163
141	89	175		171		162		135		212		172		180		204		193		168		166		198
122	148	175		172		180		144		188		181		219		176		199		171		144		171
162	148	183		181		152		179		164		169		160		156		162		135		115		171
139	163	192		159		180		167		212		169		219		178		195		185		162		195
121	148	175		171		165		161		137		168		162		170		122		201		151		171
150	159	175		172		163		173		198		206		112		198		144		170		145		169
144	89	146		179		180		168		191		192		152		204		191		170		170		124
174	166	178		171		164		178		144		192		162		198		211		171		177		162
155	159	175		172		141		145		144		192		180		198		150		170		209		162
192		150		172		164		190		133		192		170		198		160		201		142		171
146		175		169		172		178		189		168		162		136		176		171		175		179
142		180		205		141		161		198		181		176		187		172		170		155		175
185		175		179		135		178		198		192		180		176		167		185		166		171
171		132		172		164		161		208		165		162		160		163		171		151		162
149		160		169		212		161		189		149		161		204		211		135		184		172
153		176		169		202		134		137		181		177		187		157		139		176		162
141		180		169		176		206		198		206		209		185		174		133		172		199
242		173		171		202		161		198		158		165		204		167		201		161		128
149		150		174		147		164		198		158		162		170		190		158		175		198
174		174		174		150		134		162		182		207		172		183		133		201		156
162		171		171		179		135		152		163		184		176		202		133		176		189
174		180		163		179		135		195		182		209		156		163		197		184		169
136		180		153		150		175		168		166		162		178		192		185		183		179
172		183		153		249		161		152		166		146		167		174		201		176		199
136		163		170		175		135		153		166		170		176		149		171		153		195
160		163		189		162		167		162		163		207		167		180		178		175		176
134		172		162		174		164		162		167		179		160		162		178		175		199
158		150		157		249		170		153		166		167		187		175		178		141		179
171		177		170		171		178		195		166		162		172		142		178		152		163
132		174		163		171		174		195		166		180		172		176		113		175		175
141		180		165		171		176		195		167		165		172		201		178		145		175
157		166		199		137		185		154		199		168		204		173		172		144		186
159		183		170		134		164		140		182		155		204		183		172		168		171
172		148		140		179		185		154		182		164		198		153		123		171		195
158		173		199		150		177		146		182		168		198		170		134		171		128
143		173		176		134		174		153		150		155		172		192		123		170		171
171		175		153		160		185		171		150		157		167		147		196		161		169
158		151		157		175		165		239		182		173		204		175		224		148		171
132		150		181		120		164		167		150		157		198		163		171		132		172
150		159		181		151		164		162		199		164		156		150		123		119		198
160		147		165		161		179		206		146		155		198		180		123		133		163
162		162		188		134		136		188		146		112		187		158		113		145		168
174		171		183		174		161		135		146		195		203		176		195		185		169
159		163		173		162		177		173		171		149		160		163		195		185		128
159		151		198		160		179		137		168		173		198		198		210		145		186
145		138		183		178		165		170		181		164		198		175		153		132		163
149		122		165		148		161		176		159		195		167		150		181		171		171
149		199		169		179		135		193		159		164		167		176		153		145		186
192		145		181		166		144		169		168		161		174		140		168		171		124
171		169		140		161		172		163		171		179		152		199		210		171		128
122		154		181		151		169		169		180		163		174		150		210		171		171
169		181		163		162		147		161		159		161		174		212		181		171		171
149		174		188		137		146		160		153		161		167		143		181		185		198
159		146		188		150		146		203		181		155		134		172		159		119		151
164		160		165		179		134		176		181		178		174		183		168		173		143
171		129		172		166		166		203		128		161		167		199		159		171		151
160		140		169		136		172		188		170		163		167		212		153		145		143
169		211		172		160		159		159		128		161		167		150		181		164		151
149		163		188		134		166		190		170		176		174		199		168		163		178
151		180		166		154		149		185		128		179		167		183		181		133		151
174		147		162		249		134		161		136		164		167		163		210		204		121
157		149		189		161		166		190		170		161		162		147		181		213		154
149		161		140		179		122		161		136		164		151		172		173		178		184
148		159		163		179		168		161		193		175		161		147		145		119		184
148		148		166		151		176		162		148		205		162		142		176		174		154
171		174		172		162		159		170		193		161		148		170		171		143		184
146		170		157		167		159		159		173		173		151		184		176		213		151
192		211		153		185		166		188		173		161		176		163		172		119		143
172		180		188		181		166		190		169		169		161		183		204		156		143
152		174		173		170		166		171		178		178		148		159		181		170		161
171		180		163		169		176		206		142		159		176		175		148		170		172
141		163		188		184		176		166		178		138		161		163		197		156		168
116		175		162		209		122		188		155		176		148		180		181		123		182
162		150		170		176		166		137		164		175		162		185		190		156		177
141		151		199		185		147		190		155		145		176		174		145		120		177
159		183		173		120		135		161		169		178		178		122		166		183		172
164		175		140		144		122		163		169		205		197		163		188		183		137
149		190		165		184		168		171		178		184		197		201		190		153		145
166		160		172		169		147		203		164		176		176		175		199		177		158
153		234		157		185		146		185		178		176		197		150		180		175		155
171		162		181		161		122		137		164		145		170		144		172		149		168
168		162		170		161		135		166		178		134		150		160		193		168		145
138		162		162		167		135		170		178		161		120		163		153		147		155
172		206		140		170		133		171		190		179		197		177		172		177		158
149		163		200		184		134		193		171		175		170		186		134		172		137
145		175		200		184		176		188		150		179		176		211		196		183		137
149		191		172		169		146		161		138		161		197		191		224		174		181
172		144		154		177		122		162		201		161		178		191		160		123		172
192		165		184		185		176		135		161		188		169		147		199		174		145
118		180		236		150		176		137		134		164		158		162		160		172		168
153		152		153		172		172		170		149		161		163		202		180		133		145
183		165		153		185		160		188		201		164		164		143		173		172		143
125		158		184		177		122		157		134		161		158		211		169		120		158
140		148		200		163		133		193		153		138		158		142		166		133		145
164		179		165		178		176		193		186		179		163		174		193		172		145
147		151		200		120		138		193		190		182		178		170		148		168		145
149		162		172		174		160		193		132		170		148		199		197		156		161
139		168		131		150		166		193		170		165		165		209		183		175		158
172		165		131		174		163		226		153		170		120		177		148		127		161
216		206		173		162		160		136		150		185		165		175		172		146		177
131		168		169		169		180		191		190		182		169		176		204		168		172
160		176		207		144		190		136		190		185		165		171		190		184		164
169		152		161		172		166		191		190		176		169		175		134		171		168
153		167		238		138		170		226		161		172		164		159		176		169		164
124		179		238		147		190		136		138		180		178		162		153		204		158
141		162		181		170		186		191		138		140		177		174		180		151		145
149		167		173		146		186		163		193		165		174		174		169		169		197
183		176		160		168		160		163		161		165		138		148		160		146		158
149		162		238		135		180		151		167		164		150		180		176		147		177
152		176		238		146		171		166		167		176		167		187		166		146		158
169		234		250		199		190		159		180		180		196		162		160		161		158
124		172		169		169		190		166		150		172		167		167		153		168		177
164		135		157		165		122		165		171		140		150		179		160		147		161
157		172		168		177		143		163		203		165		196		178		173		171		172
149		162		250		147		175		151		150		176		174		148		224		185		177
149		165		153		174		176		165		171		185		196		167		199		146		172
172		152		161		149		145		165		171		185		177		165		204		166		145
164		179		160		144		176		165		171		165		167		180		173		204		141
172		162		131		121		159		159		162		165		138		136		173		171		185
164		170		112		165		148		166		171		182		150		162		180		151		161
168		172		198		135		143		151		138		109		138		172		190		121		141
157		130		153		155		174		94		138		160		174		170		153		242		171
149		155		176		178		152		165		171		143		181		146		183		121		172
172		168		176		185		148		151		162		122		181		162		196		164		171
167		165		172		135		148		166		171		134		181		179		148		158		161
149		171		250		135		145		166		186		156		176		188		173		219		185
141		160		106		162		175		94		138		160		141		156		197		242		171
159		146		168		150		161		164		138		145		198		179		153		154		164
159		152		171		134		152		173		176		122		146		172		173		154		141
172		160		176		177		143		164		160		139		122		136		169		121		161
154		164		180		149		148		160		153		122		146		187		181		183		181
128		162		176		147		134		164		153		122		198		176		188		242		170
145		171		157		149		134		209		167		174		146		174		171		154		182
174		160		162		164		175		209		153		174		122		156		166		145		206
186		160		112		144		148		209		157		173		141		190		166		166		182
171		171		207		149		145		209		155		135		141		165		176		166		175
144		172		161		135		174		176		153		177		198		165		171		166		161
150		158		180		146		184		197		150		139		146		176		199		168		177
155		172		160		146		143		197		153		186		198		172		173		145		161
171		160		198		165		134		173		109		149		198		179		166		168		114
136		120		211		122		172		173		109		120		146		190		160		181		170
149		175		112		122		205		197		160		139		171		187		193		145		163
145		162		106		147		205		164		160		145		215		180		204		145		170
172		171		175		147		172		160		153		186		162		146		164		181		160
153		179		124		177		172		173		155		122		215		178		170		173		170
165		162		112		142		205		201		160		160		171		172		152		142		182
122		165		170		149		172		173		153		140		215		160		175		188		170
171		234		177		169		177		197		109		177		162		172		175		181		182
174		165		181		163		158		156		150		134		171		160		123		142		161
142		165		163		147		158		154		153		146		162		165		174		145		177
142		162		176		168		177		156		136		174		215		173		123		179		181
173		180		177		135		173		189		151		160		169		176		175		155		161
172		162		155		120		177		169		152		160		169		179		167		159		163
177		171		178		170		179		188		170		163		143		167		177		171		206
173		180		155		166		177		188		170		186		151		180		174		155		182
173		162		171		183		179		188		184		144		151		176		152		182		160
141		162		181		176		179		187		167		173		143		146		152		135		161
163		135		171		168		216		187		200		144		143		180		174		182		163
163		151		175		184		179		207		173		134		143		167		174		174		181
151		172		175		143		177		172		176		122		151		148		174		166		166
145		158		178		162		177		207		204		122		151		172		123		179		208
150		162		155		159		180		187		180		139		151		189		175		155		166
164		172		176		176		179		172		199		160		122		179		174		179		154
163		165		178		165		179		172		151		163		199		172		123		172		136
156		162		124		177		179		187		199		145		122		180		172		174		173
176		160		178		168		173		189		204		135		199		162		175		159		162
128		172		163		165		116		188		142		119		147		165		175		182		114
151		164		174		110		166		156		204		139		147		162		172		155		188
173		152		154		168		192		169		172		186		199		179		174		182		156
172		152		208		137		116		185		210		165		168		172		174		166		161
156		191		150		184		192		147		169		149		145		136		175		167		186
160		155		201		177		192		149		193		139		145		165		174		166		208
145		130		154		155		192		164		164		146		168		136		123		182		186
167		165		170		173		169		147		183		135		145		178		174		161		162
173		162		150		121		177		175		128		133		140		136		175		144		185
187		141		188		169		177		147		210		122		194		171		194		166		162
168		184		149		133		166		174		163		134		140		157		146		166		162
131		170		184		143		166		177		200		122		140		179		194		151		186
151		162		166		176		185		177		199		165		140		171		177		150		174
175		196		208		187		177		177		180		122		140		167		177		166		154
143		138		174		155		185		164		204		134		144		147		146		172		184
163		184		186		133		169		185		169		129		194		158		194		178		173
175		178		166		151		177		172		199		135		148		170		173		165		185
151		177		166		177		177		147		204		156		144		164		173		152		173
167		126		166		121		185		150		199		122		194		171		194		174		161
209		138		184		168		169		172		128		160		194		171		146		150		174
145		173		188		106		159		177		185		122		194		167		194		180		156
177		173		198		143		159		175		152		134		148		166		173		156		185
175		184		198		169		173		164		199		134		148		161		146		156		186
163		120		174		173		173		185		189		165		194		139		187		172		162
173		173		201		158		173		149		135		146		194		171		187		151		162
155		178		170		184		159		150		171		122		171		174		188		156		136
142		173		186		121		159		149		200		122		144		155		188		156		174
206		126		136		184		177		172		176		122		171		164		187		167		190
151		177		184		162		185		147		203		122		144		164		148		152		185
161		178		136		163		242		149		167		163		171		166		162		150		169
143		178		211		110		177		175		203		109		171		147		148		174		175
164		212		198		163		185		172		151		179		165		147		137		150		160
150		177		175		194		177		159		109		189		152		164		188		164		169
131		151		167		171		177		165		180		120		152		171		174		156		169
162		161		149		106		145		192		109		203		152		167		188		156		169
168		184		170		164		145		165		187		119		152		171		188		148		175
174		162		186		161		156		192		153		179		165		170		176		156		185
142		161		162		164		156		177		188		189		165		171		173		164		137
177		167		177		105		160		159		199		130		165		173		176		116		169
143		171		170		173		186		159		193		140		165		139		176		169		160
150		166		170		173		190		159		134		176		134		171		173		166		174
167		160		166		172		164		166		199		175		165		173		173		165		176
134		164		137		105		164		194		169		159		165		161		176		172		156
150		177		177		161		186		194		203		121		169		154		176		143		128
151		179		166		172		176		168		166		121		173		174		178		143		176
116		167		170		188		183		154		153		169		164		189		162		143		174
143		166		142		188		203		145		188		133		155		170		131		143		128
151		162		136		168		183		145		188		159		146		173		138		165		128
173		163		173		167		137		154		128		132		151		178		131		143		128
166		148		189		216		191		145		183		159		164		150		163		154		136
199		162		175		188		183		166		199		140		167		159		163		182		136
142		134		173		185		161		194		135		167		180		164		178		175		109
158		166		136		105		176		163		204		109		173		180		166		142		135
151		147		136		177		161		166		188		121		180		189		166		166		135
151		162		159		206		137		172		153		133		184		178		178		166		187
143		165		173		105		164		173		199		167		169		147		203		125		187
180		134		160		167		203		155		115		118		180		161		131		172		159
175		179		167		176		186		147		176		148		180		161		203		159		136
118		151		184		167		137		155		210		162		167		139		138		166		173
143		179		168		206		148		172		183		162		180		164		175		116		170
125		179		136		206		148		155		136		140		164		161		138		157		146
143		148		169		177		148		155		109		169		182		122		162		179		184
143		123		184		177		184		147		189		148		146		137		138		181		173
173		160		172		162		156		116		188		167		151		137		131		167		166
141		148		174		197		179		147		189		111		184		175		138		165		169
163		115		169		197		179		130		183		106		182		165		163		166		146
188		162		164		162		138		173		199		140		173		167		169		157		136
142		171		146		197		179		173		172		121		164		153		149		157		132
151		168		161		197		138		177		134		159		184		175		169		169		134
151		179		118		197		184		116		193		167		169		182		174		181		168
143		162		168		219		156		159		183		169		180		182		175		169		194
123		184		152		178		162		178		210		164		167		182		169		192		167
156		161		133		181		157		177		134		164		164		182		175		173		177
163		123		175		165		162		183		184		109		180		167		133		166		132
158		179		168		176		161		163		173		118		155		175		149		170		159
206		176		133		196		153		119		209		111		167		182		149		157		179
151		162		174		189		165		168		145		106		167		182		174		157		194
163		135		180		181		154		183		164		164		180		182		175		157		159
209		166		158		174		161		168		164		161		184		182		174		167		194
202		151		179		174		162		183		209		126		164		164		133		169		168
145		166		201		178		157		119		115		102		138		153		169		151		179
175		135		169		174		161		168		164		161		138		182		169		181		184
202		166		131		219		152		119		164		176		141		165		149		157		168
142		169		168		219		156		169		164		162		141		216		133		169		179
175		170		159		174		161		169		164		129		138		162		133		181		136
143		185		201		176		161		119		189		129		182		179		169		181		132
155		160		175		181		165		119		131		191		198		173		185		151		145
206		174		126		189		161		169		189		129		198		175		140		121		169
154		185		179		196		152		119		162		191		166		160		185		152		167
162		165		168		181		152		169		188		168		182		150		185		166		167
145		165		169		155		156		152		182		164		182		144		140		165		145
176		165		150		175		152		144		216		180		182		160		185		167		179
149		176		165		175		156		147		208		175		182		163		177		169		159
184		123		158		175		178		152		188		175		166		122		185		179		136
142		172		157		157		170		191		148		180		182		169		177		162		168
133		160		144		184		170		191		189		174		166		172		177		169		173
142		115		179		177		202		144		182		180		166		134		171		181		194
164		162		159		184		178		152		216		186		166		177		176		169		169
163		165		159		177		159		147		189		186		166		137		176		158		109
163		162		168		181		161		147		110		217		166		191		171		165		141
162		123		173		170		159		207		193		186		166		160		171		169		166
173		202		185		170		157		181		162		217		166		163		171		161		179
143		202		175		181		178		204		193		126		166		134		171		187		132
173		145		120		177		169		204		166		159		180		120		171		121		121
163		138		164		170		152		207		173		174		189		134		194		194		179
162		170		136		177		157		141		191		153		212		120		244		169		146
177		166		185		137		178		112		175		186		193		113		244		181		168
155		170		169		155		157		180		173		174		164		177		194		173		153
151		137		169		155		161		180		173		175		163		163		194		187		167
187		133		166		202		169		112		191		156		200		121		194		167		168
115		133		162		182		152		180		110		156		176		140		244		165		177
178		165		180		194		169		159		179		175		193		185		194		157		108
189		122		159		132		159		145		165		175		189		162		162		170		167
146		138		152		188		169		169		175		206		193		138		172		169		177
151		163		155		132		157		159		165		206		200		122		161		173		153
145		173		172		188		194		169		173		206		212		138		162		169		146
163		147		155		183		172		145		196		183		230		138		172		173		167
171		149		168		183		194		180		165		130		230		122		162		170		179
171		178		155		168		194		244		174		123		193		144		172		125		187
148		133		168		194		174		165		207		167		176		122		172		138		179
168		122		158		194		164		165		175		130		165		185		162		162		169
146		135		146		168		160		146		152		152		195		122		172		158		136
172		164		169		148		188		112		207		123		212		160		162		110		136
173		178		175		183		135		151		207		167		176		122		172		165		156
148		141		150		183		178		164		174		167		193		140		182		167		187
189		164		182		169		139		164		173		130		195		162		182		155		167
149		122		184		169		135		159		207		152		154		134		161		170		132
148		160		133		170		172		244		196		183		165		139		161		167		133
171		157		179		157		139		165		165		123		163		138		161		194		179
145		169		159		187		139		164		166		157		212		185		161		168		136
148		146		159		138		178		169		188		179		183		138		185		166		132
172		163		173		170		218		159		154		157		189		122		90		162		168
122		144		182		170		218		169		165		157		230		165		185		121		108
179		157		151		187		135		159		165		123		164		177		235		129		176
148		178		167		171		164		165		209		158		212		191		159		179		108
168		149		158		143		179		112		165		172		165		138		159		129		159
171		178		155		178		134		172		164		143		183		177		171		167		141
176		178		163		169		133		172		196		155		176		137		235		121		133
115		160		169		120		174		170		154		234		183		135		90		129		167
145		160		193		178		218		185		164		143		176		162		159		164		187
176		144		173		169		178		177		196		138		193		135		149		164		184
151		163		151		142		194		171		207		138		230		111		149		172		185
150		138		201		142		218		185		154		172		177		137		141		245		194
158		167		166		161		133		174		164		234		170		137		149		130		153
122		159		184		142		140		172		145		162		159		169		149		172		179
144		135		136		178		113		171		196		156		165		122		141		164		146
147		178		184		161		140		183		164		156		177		134		141		164		177
153		167		166		178		151		174		164		141		170		121		171		142		174
127		169		184		161		140		180		174		143		151		147		146		172		109
171		149		168		178		171		170		174		156		175		152		171		152		183
153		138		184		136		186		180		174		162		148		120		213		173		162
157		122		136		164		134		172		174		220		165		120		170		166		146
126		150		158		120		192		177		174		156		124		113		185		173		174
123		160		146		170		144		180		149		153		165		193		144		164		186
162		144		159		150		165		171		174		115		151		167		171		165		174
164		152		165		136		113		183		149		147		175		193		146		173		169
122		146		169		136		135		166		185		142		151		178		171		142		158
172		147		157		164		186		166		165		113		148		152		153		164		177
144		146		173		170		159		172		185		156		177		111		175		166		202
165		160		169		212		162		183		165		156		164		167		169		175		165
165		133		182		166		176		166		159		156		148		174		169		179		177
170		170		157		165		165		130		159		184		165		121		144		179		175
163		120		158		161		166		166		179		187		151		164		175		245		183
145		133		168		170		165		141		155		115		165		178		171		245		174
165		163		155		161		192		141		185		156		170		177		162		121		146
175		135		175		159		171		188		185		166		165		121		162		175		176
165		166		172		170		176		188		155		115		170		177		146		167		169
170		160		175		161		134		188		185		167		148		165		170		143		164
175		167		146		169		172		169		127		167		124		159		162		164		169
175		177		112		170		140		200		175		166		170		121		175		170		158
144		189		165		158		204		216		178		153		151		164		146		180		162
162		165		172		170		152		169		178		115		158		173		178		158		186
145		205		177		165		223		169		198		152		165		176		178		182		167
136		189		118		169		135		173		178		113		151		179		175		161		169
124		166		164		166		172		173		178		160		148		216		175		166		174
143		189		164		170		186		183		193		115		158		179		175		161		109
124		120		172		145		165		200		193		210		177		165		170		170		202
172		243		183		165		140		216		175		210		177		162		178		140		180
179		157		172		165		159		200		198		210		148		173		162		163		165
146		176		183		161		143		192		146		230		170		159		157		159		155
162		162		120		161		186		147		157		115		159		177		175		170		167
153		137		177		155		152		184		133		160		195		159		166		158		108
146		149		176		169		162		147		138		160		162		177		143		159		167
128		231		146		165		143		192		133		177		182		173		166		168		175
169		149		172		186		135		184		157		176		209		132		143		180		183
156		164		179		151		171		147		160		142		179		158		166		182		202
194		231		183		150		135		174		157		169		185		159		166		172		188
155		168		156		164		134		176		160		200		163		176		166		166		169
193		121		179		158		176		174		160		142		175		177		166		169		169
176		224		172		134		186		176		175		169		175		142		143		161		165
112		152		177		154		162		176		138		169		178		177		167		169		158
151		171		164		171		135		174		160		200		178		159		171		179		167
146		162		165		212		166		165		133		169		175		141		184		179		164
146		172		176		134		140		159		160		201		166		177		177		157		175
138		177		112		186		195		163		160		145		163		141		215		179		176
144		138		139		154		151		164		160		145		179		159		171		179		108
193		168		181		191		151		155		160		150		197		174		171		169		108
176		243		165		193		142		178		144		176		197		122		174		154		164
169		164		181		134		142		193		175		142		209		128		183		164		183
130		141		167		171		130		161		232		169		161		176		167		179		155
124		165		167		188		142		154		144		150		182		161		171		169		188
124		160		181		212		195		189		160		176		175		158		174		110		164
121		134		139		165		153		176		146		150		173		147		166		169		174
133		159		190		212		224		164		146		177		166		158		157		164		164
152		165		167		194		196		196		146		169		166		173		167		154		180
178		162		190		135		135		162		160		152		175		173		171		141		172
198		110		181		174		176		196		144		150		124		176		187		157		133
112		159		167		165		160		162		121		145		173		131		167		164		143
164		167		147		162		178		164		144		158		185		174		183		157		158
126		149		181		186		187		189		144		152		166		147		171		169		158
145		149		147		194		193		168		127		169		175		176		167		172		133
130		148		139		171		188		159		131		153		163		171		167		164		133
164		165		167		188		178		180		143		158		163		174		215		186		143
154		162		167		135		153		164		159		192		166		173		156		167		143
128		132		157		134		197		155		161		141		173		174		157		156		157
176		134		157		184		191		196		191		141		163		128		167		208		167
178		172		139		146		183		176		154		189		173		165		167		181		169
162		162		192		165		183		208		159		150		178		165		172		171		169
158		171		176		194		163		176		161		149		162		168		184		151		175
159		171		175		168		188		153		143		157		163		187		157		185		189
178		224		157		153		176		163		136		143		209		227		171		146		157
145		137		204		239		178		162		191		167		124		169		157		170		168
156		166		126		165		211		189		136		154		163		181		167		148		177
168		110		157		154		199		154		159		154		163		187		184		134		170
145		166		178		146		183		168		144		202		185		181		171		181		170
145		166		176		146		211		159		153		159		197		165		174		159		189
145		151		157		169		163		159		182		154		166		168		171		168		170
170		144		168		146		176		175		154		159		163		175		171		155		177
156		172		204		153		173		196		182		189		178		187		156		191		167
179		172		168		169		153		176		182		154		166		189		167		183		157
154		172		187		168		202		164		182		132		195		165		157		153		175
155		172		156		169		167		157		206		154		163		150		172		153		169
147		172		175		165		153		165		171		159		197		165		157		181		168
181		152		187		146		167		199		208		134		182		168		174		216		159
236		205		139		146		188		165		154		158		160		169		172		132		167
182		188		192		187		204		165		208		143		151		155		187		153		177
170		168		169		140		211		180		165		171		182		168		171		163		225
135		180		145		150		170		165		171		133		182		168		184		196		167
127		161		178		171		190		165		182		152		182		156		215		186		165
149		201		157		150		205		165		182		183		160		181		171		171		166
159		147		176		187		196		167		165		154		182		168		167		159		165
155		168		157		204		205		234		140		154		182		166		157		164		192
156		186		189		204		187		157		202		173		151		179		184		171		163
165		168		168		140		180		180		140		210		182		179		157		164		163
159		188		157		171		193		149		202		194		151		155		175		153		159
168		161		168		173		183		121		190		183		181		196		175		159		159
167		147		176		187		170		165		190		171		176		168		175		163		166
164		169		157		160		196		165		163		167		161		156		166		110		163
155		180		115		187		164		164		171		154		161		173		174		167		163
169		180		115		162		163		167		121		150		176		181		175		169		163
236		114		167		159		173		121		141		157		153		166		172		191		166
181		157		171		133		155		165		214		159		153		168		149		159		163
159		115		183		134		196		165		159		143		178		155		172		146		163
154		157		183		133		153		165		178		158		140		196		173		196		166
157		165		171		162		135		121		164		159		177		196		174		146		159
167		165		167		189		167		161		165		110		195		193		133		169		184
149		157		133		160		178		154		155		172		177		176		175		153		164
153		165		171		187		163		167		161		182		195		179		175		216		178
151		165		183		123		188		163		179		134		177		190		174		151		164
164		154		183		210		180		167		161		150		177		193		172		132		178
156		169		183		160		153		207		146		171		177		176		173		169		165
178		215		160		168		202		156		158		179		195		165		172		214		191
160		114		176		139		163		172		159		199		138		190		133		183		162
150		165		160		173		135		194		194		177		121		179		175		163		191
136		192		140		209		134		178		161		177		173		179		133		171		141
166		181		160		173		190		172		158		199		121		190		133		191		157
160		130		115		159		203		185		171		199		173		165		172		153		191
168		115		115		160		135		166		159		145		138		190		166		191		176
152		166		166		168		188		185		214		175		138		175		174		181		149
178		153		176		162		134		175		171		145		134		164		166		169		141
139		176		164		139		198		166		146		134		146		175		147		153		191
178		174		166		209		198		207		183		188		188		128		181		208		165
155		173		160		162		188		172		159		170		127		164		195		162		192
172		169		176		155		153		166		155		133		188		158		154		170		150
148		159		166		162		160		163		146		134		134		189		186		134		165
168		153		130		162		188		163		159		145		127		198		189		151		162
178		166		165		162		167		154		179		145		146		189		198		143		164
156		173		130		159		224		180		183		133		188		175		200		181		191
155		169		152		160		184		185		190		150		110		189		165		170		150
155		154		173		209		134		164		182		177		110		158		139		208		157
150		174		165		210		224		162		190		182		132		171		165		171		132
205		130		163		209		158		185		190		134		134		181		136		172		162
183		189		165		161		139		207		149		134		146		180		190		155		150
167		151		162		163		163		181		175		110		160		180		165		151		191
167		178		166		176		139		175		195		172		160		209		137		167		166
168		156		162		190		167		154		181		172		154		181		186		208		162
165		156		184		123		177		172		168		172		160		128		139		122		149
131		179		163		163		194		138		175		175		154		164		178		156		132
148		180		163		179		163		154		175		134		160		140		186		183		141
130		191		170		199		176		154		195		152		110		202		139		162		165
183		175		173		180		177		161		195		145		110		215		139		159		168
151		180		165		173		139		164		184		134		191		169		200		162		179
157		191		163		183		176		177		211		170		160		156		139		183		175
229		155		172		189		167		181		185		171		191		169		196		159		179
165		155		179		159		194		80		184		182		137		153		150		183		168
151		149		131		176		177		156		184		179		190		182		186		171		141
165		144		131		169		167		175		184		150		190		179		154		162		165
163		155		179		185		184		175		171		204		137		169		162		167		168
180		165		161		181		184		181		172		150		154		153		181		153		141
143		165		161		159		184		175		195		150		154		156		165		168		166
163		181		172		203		184		138		195		150		159		153		167		180		165
166		150		179		135		166		175		195		204		159		169		181		161		166
178		175		216		173		167		175		172		179		153		182		179		163		168
166		164		167		196		151		185		181		166		166		153		196		140		166
143		157		179		185		198		178		175		139		166		215		150		168		166
229		167		218		184		166		177		148		150		166		182		181		171		175
176		180		167		190		151		175		195		136		166		156		189		139		179
143		178		185		169		166		156		148		128		127		153		136		189		171
125		167		131		157		166		163		174		187		127		156		136		173		212
156		187		185		163		167		166		195		139		121		182		154		147		212
207		180		139		186		148		154		168		120		172		193		165		161		181
166		175		190		188		198		207		171		139		172		139		154		162		171
143		164		179		160		148		185		177		187		121		170		167		171		140
157		157		167		206		166		175		112		202		172		181		139		226		161
128		178		167		153		151		154		177		202		121		211		163		143		168
151		150		218		190		166		154		177		162		121		157		195		180		181
172		164		179		163		178		164		177		150		155		148		163		172		166
161		175		139		190		178		172		112		150		155		183		163		169		212
176		164		216		135		206		194		177		197		155		183		150		140		171
166		172		139		203		203		168		166		168		155		181		136		162		168
150		154		161		172		178		178		112		139		155		183		162		159		212
159		154		179		159		178		168		174		150		186		178		176		159		140
167		164		190		160		187		168		166		150		186		178		150		173		171
168		194		229		162		174		80		174		128		186		181		139		139		212
148		168		176		135		207		178		112		179		186		155		154		156		171
160		156		149		135		187		140		174		112		186		196		165		171		168
170		194		176		173		150		168		164		178		175		161		190		165		168
181		194		166		173		159		137		186		187		175		196		178		172		146
167		156		185		204		175		176		198		168		168		178		136		215		139
168		184		229		188		187		151		164		162		172		151		163		173		164
172		158		163		189		159		116		178		136		153		161		176		163		144
181		171		176		124		150		186		170		161		153		155		189		161		162
167		168		166		186		174		161		179		130		153		170		149		171		164
151		171		169		180		168		162		165		214		153		155		139		164		157
196		156		176		181		165		162		179		173		172		157		149		179		164
151		168		132		135		187		186		185		178		168		161		179		163		139
173		156		132		188		147		186		178		173		168		196		189		163		169
176		165		169		136		207		179		156		141		168		195		186		163		167
153		156		185		193		147		179		165		156		168		169		178		161		178
183		131		166		185		165		175		151		170		168		171		176		153		174
159		168		229		159		168		175		195		153		158		181		162		150		170
182		171		163		176		184		162		162		153		158		186		178		174		139
148		131		166		176		207		161		176		173		186		202		162		162		189
176		164		159		204		184		162		178		224		186		159		139		201		171
137		171		159		163		109		175		151		185		152		181		167		162		164
149		156		181		203		161		162		167		196		140		192		174		162		130
168		171		181		135		217		167		164		156		182		145		167		180		170
158		171		181		159		163		176		176		182		140		178		175		201		168
169		171		162		166		215		161		167		199		152		202		172		139		169
183		171		182		157		166		175		207		174		152		157		175		160		171
167		131		189		166		174		176		170		194		140		160		176		162		190
173		171		170		183		173		167		173		172		187		169		172		165		190
138		164		139		143		206		176		186		173		187		149		175		163		157
217		212		168		124		186		151		161		246		162		196		174		161		169
168		173		170		220		163		176		162		166		182		201		176		162		159
157		173		189		174		174		162		186		135		160		158		137		169		178
157		187		182		143		174		116		176		194		182		171		174		160		164
172		179		162		159		186		202		182		214		140		222		176		170		169
170		187		180		174		186		200		176		166		140		196		174		169		164
168		178		172		154		174		202		173		120		161		154		176		163		169
183		155		178		197		156		164		167		152		161		170		176		159		156
159		162		162		197		170		202		165		211		170		164		172		160		168
157		162		179		197		140		164		165		161		160		192		172		169		168
166		170		162		137		186		202		176		200		182		192		176		189		169
151		141		182		185		148		200		176		188		187		165		176		160		163
168		125		98		197		165		200		156		161		152		238		174		154		172
148		152		168		137		176		164		188		215		182		186		174		169		139
172		114		172		179		179		155		170		185		185		191		177		133		169
173		114		188		163		174		154		170		130		195		165		189		169		168
147		162		179		166		176		155		186		161		179		132		177		186		178
181		133		168		193		163		153		162		188		165		201		179		170		168
158		133		179		167		156		153		156		152		165		159		173		169		169
176		149		169		180		163		153		139		170		237		186		210		184		164
131		174		168		166		210		189		170		209		175		131		180		170		156
170		174		178		162		193		153		185		203		170		238		179		160		172
174		157		170		175		179		155		176		161		179		171		177		160		177
176		122		189		214		170		150		162		176		168		203		164		189		172
168		164		189		177		206		219		188		224		179		164		177		160		189
167		133		180		175		148		170		173		160		168		167		189		169		128
168		161		171		163		186		146		154		135		179		179		188		169		169
173		192		168		177		166		157		178		203		163		145		164		154		189
173		125		179		162		148		135		173		246		170		160		188		133		170
148		135		189		179		163		158		207		200		175		164		179		186		178
158		164		170		177		193		219		186		196		139		201		210		160		170
179		138		148		193		215		219		164		174		170		171		210		160		156
194		170		98		186		173		150		165		214		164		179		172		144		162
174		134		200		178		188		157		178		176		195		171		189		144		190
155		171		188		158		148		219		179		161		175		196		161		186		144
169		170		170		158		174		146		195		180		179		171		180		173		169
161		167		148		172		148		174		185		203		175		170		210		169		189
168		186		180		189		163		170		162		152		170		154		236		179		170
168		157		136		165		172		121		165		224		175		171		170		158		139
173		168		180		165		203		158		170		135		179		151		173		121		171
181		182		164		193		172		150		156		168		110		139		177		161		174
165		194		164		175		166		121		164		199		167		171		189		162		130
184		148		161		187		161		135		170		135		175		158		179		161		139
125		194		171		173		165		150		162		209		165		168		138		162		146
157		155		139		173		172		219		170		178		165		159		177		180		179
151		134		148		195		165		174		164		153		175		152		188		118		159
181		161		168		165		161		150		167		180		165		163		180		158		178
183		163		179		175		215		157		161		152		110		162		177		144		168
160		188		200		187		163		150		176		130		170		134		177		121		168
137		155		148		208		203		150		176		172		170		134		189		159		128
169		169		168		133		172		157		165		172		165		134		174		170		167
183		159		169		173		163		121		185		141		170		136		179		139		168
159		136		136		133		217		153		162		112		184		139		188		144		179
174		168		179		193		210		170		178		170		139		146		177		175		169
140		161		189		133		173		170		207		173		165		152		129		173		169
142		139		168		188		210		207		179		214		168		136		179		144		168
142		157		161		192		138		170		139		156		179		158		179		162		190
176		114		158		187		173		153		156		178		184		171		188		161		169
167		149		98		173		109		170		164		164		164		150		174		155		163
169		149		158		165		173		170		207		172		167		134		188		147		130
179		154		161		195		149		158		133		168		184		175		177		126		178
141		136		98		175		173		178		184		199		168		144		188		126		190
165		174		161		151		173		168		149		199		237		213		189		180		169
142		138		158		192		140		168		133		182		237		139		210		175		167
180		146		161		146		164		181		176		163		167		213		179		161		128
142		114		174		186		172		171		165		178		167		141		188		174		141
165		132		169		138		135		170		121		224		167		170		177		174		190
164		167		136		164		173		154		176		176		175		152		177		171		189
166		135		135		192		169		154		121		174		184		141		174		188		130
188		169		149		209		171		170		184		150		237		175		177		143		168
165		161		173		172		135		171		121		175		164		134		179		171		144
142		157		173		164		173		181		133		175		170		152		179		161		178
142		146		178		164		194		181		149		152		179		175		179		185		143
142		164		167		146		135		158		175		192		168		136		174		122		143
164		161		160		164		173		158		149		152		170		220		172		185		177
165		174		229		146		171		158		184		176		175		167		236		118		177
165		164		145		137		135		160		184		174		179		147		138		161		163
164		133		179		217		169		191		184		153		180		176		179		185		171
165		149		173		186		194		191		149		176		168		168		236		169		163
190		133		173		151		194		157		176		174		162		168		236		188		161
175		164		229		209		149		157		192		94		197		147		174		183		185
164		154		178		173		135		181		182		152		176		179		210		171		163
165		135		145		160		171		181		162		204		152		167		179		153		171
179		163		156		169		173		168		161		204		152		153		178		173		171
164		159		174		206		149		224		175		154		168		220		150		174		161
145		159		136		217		140		224		179		164		162		179		178		185		179
166		154		173		163		160		224		207		204		162		163		150		153		199
165		152		160		154		154		234		169		164		178		189		166		161		166
169		163		169		148		154		184		180		94		168		200		178		173		163
173		141		173		176		160		184		182		137		138		228		166		185		166
141		141		172		172		148		184		192		137		143		162		176		153		169
188		154		172		149		173		184		163		186		198		158		178		138		161
205		159		164		182		173		184		172		133		162		211		176		172		115
140		150		131		183		173		155		192		210		160		173		150		172		173
158		141		164		174		174		158		167		151		152		185		190		158		161
173		177		181		164		148		176		182		210		162		228		168		163		161
168		177		159		174		174		179		161		112		162		172		184		169		171
132		141		167		160		216		155		167		133		148		211		168		125		161
145		152		176		143		193		179		163		174		180		178		183		169		163
132		140		181		149		173		179		175		151		148		172		190		191		199
138		174		172		149		193		167		152		179		197		183		86		154		188
148		169		160		173		193		176		163		166		170		185		178		138		161
162		213		168		163		191		179		161		174		197		176		168		160		163
158		177		170		163		173		158		167		174		176		188		190		125		161
163		152		170		182		148		158		152		175		183		158		178		160		166
182		175		195		172		174		176		182		174		165		162		160		154		161
164		163		176		143		191		158		163		166		152		176		151		163		168
164		162		154		149		148		165		192		150		162		176		184		178		162
182		169		167		172		173		155		187		137		160		169		190		172		171
182		177		168		149		148		158		176		112		165		186		178		178		161
158		135		167		129		191		167		167		199		160		204		151		156		161
180		213		168		192		173		176		179		151		197		189		183		169		163
167		135		170		209		173		153		161		175		176		172		183		169		161
137		135		172		160		173		158		180		166		198		182		183		156		173
149		128		167		203		173		165		180		151		172		183		196		161		161
167		160		159		176		156		158		138		179		170		172		184		158		171
150		153		167		161		156		165		152		176		138		188		153		122		199
164		153		209		167		185		164		163		166		168		173		153		161		199
164		150		160		203		130		164		161		160		110		171		86		169		159
167		151		160		161		156		180		167		166		197		203		175		169		185
164		160		167		209		185		201		138		101		152		196		175		196		199
167		128		154		161		156		201		161		154		110		178		159		187		161
159		235		167		171		149		165		166		179		197		173		192		129		185
169		151		176		192		130		221		188		186		185		159		175		129		171
159		168		209		209		149		180		166		174		178		172		192		162		179
151		162		154		203		204		201		176		133		160		200		159		164		180
159		153		173		192		204		152		192		166		162		171		175		129		115
159		150		145		203		130		166		179		238		160		167		192		166		180
181		235		143		206		130		184		167		112		143		176		175		162		180
170		142		145		209		130		166		187		183		143		186		192		125		180
158		160		143		165		169		166		180		138		160		175		159		156		180
151		172		143		167		190		166		135		187		160		220		159		196		132
151		163		143		165		168		184		207		157		162		178		159		196		175
183		166		143		206		190		156		176		112		162		172		179		187		212
142		156		143		144		168		149		179		101		162		169		179		165		173
189		156		160		148		168		178		172		138		162		175		179		162		162
151		166		185		144		169		115		192		187		132		173		163		125		172
159		166		163		144		168		170		138		131		160		162		163		156		187
153		166		187		148		143		171		152		153		162		173		167		172		173
178		164		167		176		170		166		180		192		198		166		182		121		173
151		176		165		144		170		149		182		222		143		172		182		187		177
159		135		165		174		170		167		192		165		138		172		167		186		173
172		153		163		176		147		195		135		192		148		200		167		162		147
171		175		165		218		180		178		169		165		167		162		182		162		173
200		175		163		218		214		195		167		222		170		228		167		186		159
149		169		165		181		214		115		185		131		160		178		167		172		212
162		180		185		168		146		187		163		174		162		180		173		166		166
159		153		177		204		146		172		152		192		162		173		173		166		167
174		175		145		181		214		166		200		150		152		163		173		162		212
153		160		165		162		179		158		142		139		198		156		145		126		173
162		197		145		204		155		195		200		149		185		189		145		186		162
183		156		166		190		144		175		166		149		168		172		145		166		170
159		203		163		190		169		149		150		139		197		176		173		165		160
153		190		166		158		179		174		173		165		178		159		173		126		160
175		166		192		172		155		168		220		192		160		200		185		144		172
169		173		165		171		143		195		178		174		152		176		217		165		173
159		142		163		172		143		175		220		139		162		167		217		162		173
153		172		165		134		190		168		178		176		178		220		217		170		173
136		156		166		171		190		115		166		176		152		186		185		162		166
170		162		130		171		148		187		220		208		162		188		180		168		151
172		166		130		162		143		149		163		176		167		176		180		170		187
162		176		133		171		142		178		150		176		170		173		159		140		149
158		181		133		162		159		175		178		154		170		212		159		154		149
170		158		138		182		142		171		178		176		176		182		180		170		149
130		124		185		162		159		178		173		128		170		135		180		189		162
153		166		143		190		148		167		185		154		167		162		175		140		187
163		153		133		162		142		156		178		176		167		135		208		183		173
158		182		208		143		159		162		178		208		167		220		225		168		160
159		167		196		143		143		161		152		183		170		212		225		183		187
159		173		143		220		143		160		185		128		167		196		164		170		149
147		167		163		137		190		194		175		169		167		172		164		165		170
142		134		163		220		144		191		161		163		221		163		147		165		162
159		161		163		142		143		186		175		176		183		168		175		165		149
159		153		200		169		185		181		139		169		183		163		175		130		147
159		160		164		145		171		165		178		156		163		188		129		182		147
171		166		164		134		171		162		178		177		163		172		164		163		183
159		153		164		169		232		209		178		149		178		158		164		163		132
147		182		196		134		232		115		178		175		177		178		208		179		144
172		176		200		165		170		170		131		174		134		176		175		163		132
158		212		200		127		143		161		161		172		163		152		225		179		132
181		175		200		145		185		229		135		164		134		163		155		163		132
159		161		141		145		145		161		175		111		178		175		175		160		183
153		164		185		163		171		170		139		205		163		152		225		168		132
170		166		141		163		170		169		175		205		177		127		175		163		144
169		159		160		200		165		185		168		173		178		167		208		163		153
153		166		160		145		172		161		175		156		163		175		193		169		168
153		165		160		155		145		209		131		111		134		167		193		136		150
171		156		146		164		165		163		82		111		178		163		193		167		146
169		155		200		200		170		141		139		174		163		175		193		136		153
163		173		174		197		232		169		161		164		123		189		193		153		168
140		181		146		164		143		162		161		174		171		189		193		169		158
140		171		154		164		172		145		176		164		151		180		170		177		168
181		164		174		129		165		164		176		164		160		167		167		136		173
146		172		154		164		165		145		176		175		224		179		172		154		159
162		197		150		139		185		176		176		164		123		198		167		162		158
120		212		150		190		182		167		176		111		191		139		172		156		173
172		161		164		149		171		164		176		187		189		136		186		103		141
163		135		200		144		185		162		82		175		151		186		172		145		168
168		160		174		149		171		164		193		172		191		186		140		136		153
180		160		133		139		172		176		193		149		160		227		170		159		153
162		190		150		144		172		115		186		205		152		176		140		191		153
157		161		154		190		162		223		120		166		224		162		170		159		174
173		203		171		139		172		185		186		177		234		162		177		128		168
120		158		147		149		143		185		181		155		167		148		176		153		168
164		172		171		139		171		166		181		139		160		152		172		141		150
171		134		147		171		171		229		133		111		191		210		177		191		168
162		175		163		162		232		166		133		139		191		151		186		167		141
181		184		167		162		158		178		173		139		144		151		170		154		173
172		173		171		187		158		161		193		111		213		227		140		198		159
173		190		147		143		158		166		193		111		141		151		186		158		174
163		176		163		172		102		160		120		139		168		165		176		169		150
184		166		147		171		102		186		180		139		189		227		169		136		173
163		180		163		144		133		228		193		139		141		165		177		164		168
156		162		175		151		133		161		180		166		167		151		172		136		177
154		133		173		171		133		145		120		111		123		176		172		156		160
162		209		143		197		166		166		120		177		150		151		164		180		211
171		158		202		170		166		178		173		157		191		158		164		156		211
173		157		136		172		102		209		181		155		160		151		176		156		211
162		165		174		171		102		224		193		177		144		151		172		136		155
189		122		197		144		130		163		162		177		213		202		169		167		128
170		158		177		193		142		194		120		155		171		152		164		136		133
184		152		185		171		160		115		162		174		122		202		140		159		128
160		119		172		165		142		185		146		171		213		202		176		172		133
162		167		185		143		160		228		120		173		189		177		178		169		128
140		158		197		168		160		170		120		185		160		177		165		132		148
173		175		166		152		160		164		146		153		234		158		165		110		148
164		158		149		172		142		163		120		171		234		151		214		161		133
180		165		202		168		164		185		146		144		167		176		174		136		163
163		108		197		144		199		185		144		173		167		176		178		160		150
143		152		166		171		146		170		148		173		234		151		174		122		134
164		176		152		143		146		194		150		173		224		152		174		149		133
181		124		197		197		164		162		148		185		123		152		212		132		137
173		209		175		169		130		162		146		140		189		151		214		136		133
160		152		143		151		148		170		94		178		155		162		169		136		137
163		165		149		171		145		164		168		178		149		176		169		172		137
143		165		190		169		176		162		137		178		183		137		169		136		150
162		176		176		169		169		163		121		116		150		137		186		103		163
170		157		199		149		167		197		144		131		183		137		166		158		150
160		119		151		170		164		161		146		144		150		137		166		187		134
134		161		200		185		130		223		132		156		183		191		175		159		132
120		165		167		185		130		197		168		140		150		150		186		159		193
160		141		165		149		199		223		94		219		183		150		162		158		164
160		167		166		149		148		223		137		169		123		150		175		166		164
169		161		199		127		164		223		121		130		146		147		162		136		134
172		165		185		147		163		173		149		172		169		148		162		145		115
163		165		167		174		183		173		121		130		187		174		166		191		132
120		163		166		197		145		223		132		144		180		150		186		117		159
154		212		140		184		192		168		133		131		174		147		167		168		134
169		119		162		159		192		223		148		171		123		165		143		155		193
150		183		185		171		171		155		149		128		165		165		195		128		159
163		108		176		148		169		155		148		144		180		175		181		136		164
154		183		167		171		148		168		168		145		166		172		169		136		115
152		163		224		158		146		181		132		172		146		165		143		167		142
157		119		149		146		187		168		119		171		167		165		166		158		134
152		197		165		146		164		168		154		144		164		156		153		173		142
171		164		152		181		148		168		94		140		148		165		174		136		149
150		174		165		148		148		166		94		116		167		150		172		198		149
194		113		175		181		187		168		154		169		158		175		151		136		135
154		134		224		173		163		193		154		146		158		150		172		187		135
160		166		150		133		169		168		119		146		174		176		184		173		169
194		174		169		174		192		223		171		175		157		174		165		169		186
160		151		214		173		146		168		154		169		166		218		165		156		153
158		171		183		177		152		184		138		140		165		150		152		134		184
154		151		167		170		163		168		179		169		146		175		152		187		115
170		166		197		174		171		165		179		175		164		218		170		198		130
144		167		166		133		166		147		182		140		174		147		170		168		184
161		174		149		174		166		162		182		140		158		191		184		136		172
149		166		150		194		199		147		182		148		157		150		195		158		115
136		171		235		133		187		162		154		148		160		165		167		173		171
177		171		152		174		145		147		138		143		160		178		165		149		148
169		158		169		167		183		165		154		143		164		150		181		167		169
183		148		169		170		102		165		179		142		158		191		151		136		132
157		165		175		168		147		147		170		142		165		150		165		166		130
173		175		169		148		102		147		154		145		164		175		152		168		172
169		166		136		174		211		171		170		136		164		165		167		160		132
149		160		175		173		176		162		154		131		167		174		143		136		130
162		150		199		146		211		172		154		95		174		174		169		156		148
170		167		150		146		178		168		135		199		158		191		148		136		186
162		194		169		207		234		147		135		131		123		218		184		168		172
172		161		172		167		178		147		152		145		146		191		143		158		130
164		174		163		167		147		168		187		142		88		178		151		168		184
164		171		174		162		147		172		187		145		164		183		162		173		164
173		174		169		153		178		168		171		154		166		178		167		158		162
172		177		197		171		176		172		171		95		164		199		170		103		162
186		167		165		168		167		152		147		140		169		166		170		161		162
161		134		150		174		234		144		147		140		169		199		163		166		162
136		151		140		147		176		152		147		145		166		211		165		136		162
183		166		167		174		211		144		145		143		180		191		184		177		135
162		160		137		171		167		174		87		175		164		203		143		162		166
149		175		169		172		178		174		163		175		148		127		181		155		164
170		148		166		165		211		147		163		174		148		139		151		145		135
147		165		186		147		176		97		131		159		187		163		153		168		164
149		169		199		154		180		156		163		159		148		159		165		174		172
155		113		185		172		180		172		163		175		157		203		195		191		111
141		137		169		174		180		97		131		171		88		197		153		176		157
152		173		145		149		140		97		87		95		88		166		167		158		157
162		173		149		154		196		141		146		163		146		175		184		160		111
170		228		132		157		196		137		179		175		164		178		169		167		166
159		228		169		148		196		170		146		95		166		163		181		155		111
177		173		199		171		185		149		130		163		187		183		162		177		172
151		160		169		147		196		151		146		133		164		163		169		230		172
163		162		166		165		163		147		215		172		123		183		174		162		111
174		166		175		174		167		141		130		139		164		191		172		175		136
143		174		164		171		196		201		215		172		197		165		169		155		166
161		147		197		157		170		181		141		133		197		163		153		213		136
161		164		166		147		164		235		179		139		155		178		165		164		170
161		174		149		147		164		122		141		131		169		175		184		158		142
161		150		149		175		178		181		146		169		165		163		174		155		153
155		149		186		168		139		181		97		169		155		138		152		103		236
163		176		140		165		176		135		141		174		169		138		151		169		136
180		170		190		172		195		151		167		146		169		190		151		176		175
149		165		197		151		154		235		146		131		147		138		184		176		175
173		150		185		147		176		235		171		222		147		166		174		158		179
166		174		158		168		196		201		160		175		88		162		152		164		124
155		147		175		168		150		153		171		181		88		176		162		176		136
177		166		149		177		154		235		196		172		88		139		167		158		142
174		118		165		169		163		164		174		138		171		163		161		172		157
138		166		175		163		176		173		178		144		179		176		166		169		187
145		150		185		208		164		138		167		222		179		175		176		172		149
161		150		149		168		154		97		160		144		179		178		162		165		165
137		164		132		177		162		151		171		145		178		203		165		183		148
143		171		151		164		198		153		167		165		169		176		161		195		187
146		174		167		165		162		138		171		213		159		175		166		195		153
198		165		169		164		153		165		161		181		145		138		166		168		164
167		151		166		165		198		162		97		172		164		162		165		164		165
162		201		149		164		164		181		160		170		233		163		167		162		199
157		162		149		164		195		173		171		172		159		156		161		155		157
169		174		152		203		167		147		196		181		173		138		163		176		165
181		138		172		153		180		173		178		181		179		163		167		110		187
196		162		190		165		184		149		246		145		161		163		194		165		175
194		165		185		167		163		151		246		128		180		175		197		103		167
197		176		166		177		170		165		161		170		145		138		161		164		199
180		174		200		207		163		162		171		169		180		199		136		157		236
146		174		169		222		197		166		171		169		164		159		176		165		175
157		175		166		162		154		147		161		213		193		178		186		185		136
105		150		151		176		198		135		184		175		178		163		201		172		153
146		174		202		195		196		166		179		181		178		175		163		175		236
194		162		163		185		153		149		182		138		133		187		148		117		165
130		175		201		172		196		162		182		164		179		159		175		153		187
169		163		149		173		167		212		168		146		179		176		162		195		148
157		243		165		160		193		149		171		181		193		187		201		174		136
169		128		169		195		198		235		185		181		191		139		167		164		184
196		156		174		96		196		97		170		181		171		162		176		158		142
160		166		169		176		198		164		153		165		161		200		197		155		152
163		162		136		180		196		97		139		122		179		173		197		176		174
162		243		207		138		139		164		184		171		137		173		165		176		179
167		189		140		195		170		153		196		162		133		164		176		177		170
160		202		136		175		163		201		172		124		168		174		194		174		187
146		138		166		195		164		212		184		133		176		173		148		162		175
146		159		166		177		162		175		177		145		99		174		165		165		148
160		137		190		180		164		147		139		133		153		164		162		162		164
178		172		152		193		164		147		175		172		169		159		136		168		165
188		230		185		167		170		182		147		145		176		159		136		144		167
136		175		150		194		140		171		179		172		159		148		161		180		175
136		165		187		186		164		171		172		189		178		177		201		155		148
155		131		174		176		167		150		170		145		159		177		166		167		199
195		173		199		177		139		154		166		170		191		159		141		164		146
130		169		186		246		198		150		177		133		169		164		162		158		146
208		166		185		195		184		154		175		166		176		177		165		180		199
166		175		167		175		172		179		185		124		193		164		176		158		142
122		198		224		154		154		191		139		157		233		172		161		169		148
211		175		169		190		167		187		182		157		176		186		181		158		221
195		166		175		139		180		162		177		157		178		164		162		167		175
142		196		166		180		196		162		174		157		191		174		175		153		142
198		163		163		204		163		145		157		187		169		147		166		155		184
186		178		168		180		175		162		86		169		145		139		136		163		142
136		156		168		177		176		161		168		170		145		147		167		191		175
186		131		235		180		173		189		172		156		145		151		176		103		165
163		118		149		160		173		154		167		177		159		180		170		191		152
179		166		143		162		164		145		170		136		176		151		186		145		136
195		163		207		139		164		146		157		177		137		177		166		203		136
151		166		173		154		150		173		147		130		178		151		162		145		170
162		164		199		139		172		170		166		130		179		157		141		230		174
166		166		176		164		176		180		196		158		179		180		136		167		179
151		128		168		184		172		194		196		158		178		177		181		174		175
166		169		169		165		130		143		196		163		168		173		167		155		124
155		179		197		195		153		177		184		146		171		163		167		155		165
186		169		172		139		193		151		174		170		179		163		181		176		199
198		173		172		195		154		173		170		158		172		154		166		155		170
105		164		169		194		184		170		196		156		179		148		162		132		187
156		159		169		198		195		139		168		187		145		163		162		157		175
160		138		176		164		83		191		175		146		173		170		166		144		136
166		175		172		178		130		154		196		184		159		173		161		153		149
174		191		171		167		198		170		182		191		191		164		197		132		111
166		169		172		189		140		177		174		170		133		170		194		143		164
139		191		197		193		164		143		182		129		169		185		162		154		175
156		163		171		198		167		146		171		184		176		163		170		153		149
174		163		169		207		172		160		147		170		181		174		162		159		111
175		131		172		180		197		165		182		170		179		173		188		159		199
133		138		169		190		178		162		174		177		168		154		141		153		122
197		175		181		166		165		151		151		170		161		173		161		154		167
136		166		166		138		130		134		170		146		178		173		166		118		149
156		172		189		162		165		146		170		177		122		164		162		143		175
103		228		190		173		154		139		151		187		233		164		167		159		137
174		137		190		193		140		146		178		136		178		173		188		169		148
150		166		199		177		159		191		165		130		181		164		181		159		165
170		230		166		139		177		134		210		134		180		173		169		157		175
168		169		189		193		156		194		162		130		176		154		162		215		149
150		155		166		165		177		177		165		134		181		154		162		165		142
143		173		166		154		178		160		167		126		172		163		161		165		152
170		164		190		180		161		143		195		122		169		154		162		147		175
160		149		189		167		171		151		165		131		153		174		165		168		149
160		175		250		178		156		177		140		155		179		185		165		162		165
153		152		215		177		159		170		153		167		145		92		184		164		184
157		164		146		190		135		139		176		171		168		163		178		156		111
137		164		172		178		148		134		167		171		145		174		156		157		175
150		160		215		194		177		179		189		165		169		173		195		164		165
170		145		215		139		165		177		165		184		169		187		181		150		111
103		173		156		198		149		189		188		184		178		112		184		162		175
165		140		152		172		151		170		133		171		137		201		178		167		124
103		175		250		198		165		151		178		174		173		166		153		174		154
157		187		152		120		174		162		161		155		171		166		181		165		124
176		164		152		139		148		146		162		167		99		177		184		163		154
172		178		152		164		148		163		167		174		165		140		153		163		175
165		149		179		167		182		161		197		131		137		140		195		163		175
163		164		177		246		151		118		161		184		171		201		181		163		144
131		152		208		185		121		177		162		175		165		174		137		165		181
182		172		172		140		165		170		162		184		141		92		181		170		199
163		145		156		193		156		150		167		167		160		166		181		169		177
160		152		177		222		135		145		195		167		177		174		187		170		151
157		141		215		194		156		179		133		174		161		112		182		166		177
172		160		157		167		140		161		195		177		177		172		175		168		199
167		160		178		207		148		179		140		177		141		153		148		165		177
162		149		177		176		177		150		180		177		177		171		163		189		199
175		164		166		198		135		142		150		177		176		154		84		165		151
200		169		178		139		161		142		188		168		163		132		148		165		139
176		169		152		154		174		154		162		126		160		153		163		150		122
175		173		215		180		83		143		161		175		176		171		175		156		139
173		140		146		150		148		151		166		203		177		154		148		163		174
175		178		202		206		183		177		165		175		130		154		163		190		167
160		160		202		166		135		170		160		194		177		165		163		172		166
163		164		172		150		156		179		148		172		130		172		148		163		174
173		135		146		96		156		166		132		154		141		132		84		177		181
173		191		152		151		156		147		167		177		155		153		148		165		190
163		145		178		165		165		167		189		161		176		154		84		165		190
163		177		179		139		156		167		176		184		176		147		196		169		181
157		164		179		167		135		167		86		182		152		189		179		170		181
146		165		179		156		187		166		178		194		163		179		84		168		174
163		165		152		150		174		167		178		190		141		189		179		164		190
146		169		152		206		187		166		185		180		161		247		196		162		190
146		138		208		165		187		118		165		139		163		247		196		159		190
146		149		178		166		198		187		178		175		177		247		196		172		190
154		167		161		206		177		147		197		150		152		247		84		215		174
163		164		180		142		162		147		180		154		130		247		179		165		155
160		177		149		149		175		181		167		205		176		124		84		168		166
172		187		176		139		161		171		188		177		160		124		164		169		181
103		169		167		142		167		164		210		182		141		124		164		169		167
157		167		180		177		160		171		178		164		161		124		151		169		169
160		167		172		142		153		164		197		167		140		141		164		118		167
163		167		172		167		163		161		178		206		148		141		151		180		195
167		177		179		149		162		161		165		182		148		124		151		157		161
174		141		180		180		129		161		210		150		148		171		164		134		179
187		172		154		206		166		162		132		189		201		124		164		157		179
174		187		179		150		179		174		160		196		183		126		205		145		179
169		177		179		167		152		167		178		164		183		138		155		160		164
173		188		134		149		185		178		165		164		201		171		170		174		177
168		188		172		120		175		164		165		154		183		142		224		182		180
169		171		159		149		167		178		178		203		159		131		152		145		162
167		171		149		159		187		163		161		164		142		124		155		121		179
139		163		179		163		129		178		166		167		183		133		149		139		164
136		188		161		175		149		132		167		162		142		124		153		153		179
174		169		177		158		163		178		160		176		183		142		155		133		129
147		171		179		149		161		169		164		152		183		170		164		169		167
158		165		177		174		176		161		167		161		151		232		143		157		164
174		172		180		163		162		162		161		189		169		232		165		153		127
144		188		179		185		163		122		135		150		151		152		164		162		190
167		163		180		163		185		217		180		139		169		180		165		137		164
136		184		161		179		187		153		160		165		169		171		170		161		162
180		165		180		205		153		164		132		176		151		170		139		157		203
136		184		159		175		166		158		162		155		151		180		170		180		179
164		178		179		166		168		190		162		177		151		161		164		157		127
169		177		167		194		179		162		185		196		238		152		170		178		167
168		188		167		225		184		179		144		176		158		171		143		189		180
161		171		149		183		175		191		195		107		168		161		122		153		162
173		177		182		183		149		146		150		176		168		142		165		162		172
136		168		179		188		167		177		195		175		238		180		139		168		172
174		158		154		163		189		217		160		193		238		180		139		153		169
169		177		146		206		184		191		162		130		158		171		139		121		174
179		163		182		164		166		146		120		184		130		180		139		153		160
158		163		169		178		160		162		176		182		130		152		153		178		149
145		165		139		158		197		205		162		182		175		141		176		171		179
174		165		139		175		185		173		135		155		175		144		163		153		174
153		168		169		163		163		205		144		206		168		141		163		138		203
139		165		139		205		160		191		160		205		175		141		203		182		179
147		165		176		206		197		191		164		194		165		215		152		153		162
159		156		169		193		153		146		202		167		175		141		170		158		179
161		170		178		172		185		178		164		152		175		144		170		157		177
161		170		177		175		167		217		138		176		175		141		181		172		161
139		166		167		162		168		191		202		164		175		141		224		180		169
133		163		179		185		169		191		136		162		149		141		123		169		160
164		160		179		195		185		191		192		176		149		141		123		169		203
158		172		178		180		149		190		196		150		173		135		152		132		177
100		144		167		169		161		164		196		137		171		171		138		180		190
192		163		178		163		187		153		168		169		177		165		149		174		169
152		193		145		175		167		132		138		137		177		170		149		153		195
180		166		167		175		166		171		192		153		174		148		123		174		149
137		150		167		178		163		164		192		166		171		144		139		165		179
168		163		178		185		176		158		136		143		177		154		121		119		179
175		144		164		138		138		118		196		176		174		160		165		189		195
136		156		176		183		169		181		196		174		174		126		123		150		195
194		152		177		163		166		217		168		166		177		154		170		172		164
152		154		177		194		140		178		168		122		173		217		155		153		162
178		160		181		174		175		173		163		139		164		164		224		132		161
168		156		178		175		166		178		163		142		180		148		165		132		169
141		170		164		162		176		153		177		139		180		161		170		174		172
141		158		139		163		185		171		135		149		164		165		203		171		169
136		154		168		145		175		164		168		122		164		182		153		157		149
172		166		178		144		166		163		133		139		180		161		224		166		179
140		108		139		186		140		171		163		153		180		161		205		165		164
133		168		167		163		169		154		168		131		167		161		189		165		143
178		141		175		178		161		213		184		153		167		208		155		158		120
159		169		167		194		168		171		158		143		130		208		139		159		143
159		178		150		175		189		145		177		177		174		165		153		121		162
166		175		175		185		169		81		158		173		130		146		224		167		162
158		168		169		145		169		173		172		174		174		170		170		166		174
147		168		150		163		167		169		194		165		174		165		123		140		157
135		175		164		144		140		154		172		131		130		182		170		166		178
167		168		164		178		149		181		177		153		182		217		181		171		195
102		175		145		189		166		217		158		137		179		165		203		157		159
152		178		176		163		179		118		158		107		179		161		181		159		168
169		181		175		174		167		181		158		171		179		144		143		149		137
167		108		160		166		138		166		177		139		179		182		165		166		153
112		118		160		206		166		118		147		165		182		165		203		165		178
141		169		135		185		169		118		172		148		179		164		121		167		168
168		164		190		163		185		166		147		149		161		146		203		171		120
171		153		169		179		166		81		214		171		195		160		121		140		161
145		205		160		163		152		118		162		176		161		173		149		119		174
159		153		238		194		161		180		174		171		175		154		176		166		117
141		179		160		186		178		168		141		186		175		160		139		166		136
102		221		166		178		145		188		172		148		175		161		189		170		203
168		144		166		175		139		189		158		173		161		161		181		167		157
141		173		170		172		174		168		178		186		195		146		189		162		229
169		148		169		187		181		189		178		165		195		154		138		169		203
134		155		160		207		171		189		174		122		175		208		155		165		168
166		118		190		195		139		145		162		194		166		167		163		172		175
169		179		157		194		198		189		158		177		169		208		155		164		161
141		141		170		185		178		188		172		212		181		167		165		201		150
149		148		190		194		145		188		189		195		166		124		205		182		168
136		147		189		178		171		145		172		172		181		165		203		182		178
164		161		170		180		174		189		178		163		181		186		139		182		169
169		155		160		187		178		177		172		195		169		168		166		169		171
141		142		160		149		165		145		150		125		181		165		166		152		126
136		145		160		148		165		79		150		159		169		186		166		150		229
158		142		170		179		181		180		168		162		169		165		192		201		161
158		156		173		178		174		189		168		169		169		168		190		166		195
168		145		189		175		163		145		165		192		162		124		172		172		154
144		145		190		169		181		180		160		180		133		141		179		164		150
158		142		136		194		163		189		160		149		162		141		179		192		168
159		135		157		163		139		189		160		183		146		204		192		170		159
169		177		170		177		198		201		150		177		139		174		179		167		178
145		177		166		195		137		169		163		143		130		147		157		172		168
180		145		160		195		189		201		216		169		130		183		169		166		168
166		126		157		162		180		169		165		166		133		204		157		162		150
162		145		238		152		180		79		153		175		121		148		144		158		154
169		156		189		177		146		158		130		180		146		233		192		180		159
134		145		136		144		144		187		153		192		166		167		183		150		153
168		168		142		207		146		158		165		177		166		171		144		169		178
145		168		167		186		189		194		170		178		139		235		173		165		157
136		168		168		195		176		161		170		177		133		167		146		165		150
134		170		170		175		174		161		170		131		146		148		152		152		178
144		167		187		207		174		194		216		164		166		174		188		192		178
169		164		168		166		179		188		155		177		162		198		190		172		142
136		168		143		150		182		188		153		171		160		198		163		172		174
108		160		159		178		179		179		165		195		160		236		165		167		150
159		167		157		166		160		187		179		178		138		171		173		165		157
152		146		137		164		160		188		144		172		160		177		170		161		229
144		167		157		150		137		188		170		149		138		149		146		169		169
149		146		167		159		178		157		155		194		138		147		165		161		170
109		139		187		171		160		173		139		171		160		147		104		166		168
158		146		170		152		176		190		168		180		160		147		132		164		177
160		144		139		203		134		186		164		177		179		194		146		171		150
158		170		157		174		179		186		123		185		179		198		132		166		195
167		133		168		178		189		186		170		195		169		149		123		162		153
155		156		160		166		160		173		153		178		168		174		173		182		154
213		215		152		166		160		173		201		189		181		167		148		179		168
168		165		168		151		144		169		130		159		177		236		123		151		169
158		170		159		152		134		186		138		187		169		174		170		161		168
166		157		178		181		179		186		168		195		183		172		164		159		153
169		215		187		166		189		161		164		167		123		174		190		128		136
175		152		187		134		171		178		164		125		99		236		90		147		168
156		135		178		177		171		174		163		162		183		172		173		167		153
168		165		137		166		171		176		123		205		181		155		123		204		137
201		171		159		203		136		125		170		205		179		194		190		167		177
162		165		160		166		135		178		153		167		175		171		177		166		157
155		165		170		150		136		141		164		194		175		172		172		167		117
175		165		157		164		133		141		138		207		99		149		180		167		137
163		165		137		151		221		165		123		163		177		183		144		172		178
164		190		166		178		136		178		123		205		179		177		157		167		203
158		167		153		178		133		150		123		172		181		173		208		165		153
181		156		177		209		136		162		153		194		168		204		190		167		149
164		169		174		226		221		174		149		212		175		171		179		167		168
158		162		137		226		142		66		179		143		179		167		123		141		169
213		167		139		166		142		187		165		177		175		184		163		128		157
158		157		170		152		142		187		201		207		123		167		144		166		136
155		171		163		178		178		147		165		149		123		173		134		176		171
174		144		165		164		153		165		216		205		123		148		164		167		161
164		170		109		209		178		150		181		181		99		215		179		159		204
176		146		157		152		121		178		165		147		99		173		188		154		154
100		165		168		171		135		162		149		166		99		233		146		167		117
172		164		147		166		150		165		164		192		168		184		146		154		204
172		169		166		177		132		166		123		183		168		147		208		180		189
156		165		143		151		152		66		153		172		181		177		169		147		204
177		126		153		166		133		178		163		164		123		167		123		167		180
167		144		166		203		152		187		201		163		99		175		146		167		204
157		152		147		178		133		166		163		169		99		172		148		151		195
165		161		141		192		133		165		138		192		168		235		164		170		159
158		164		165		183		210		168		216		172		123		141		148		176		122
166		172		160		191		210		187		179		164		123		141		164		166		175
154		171		163		166		210		185		153		131		123		133		177		161		147
176		169		157		147		165		154		163		167		99		133		144		172		141
158		171		131		204		165		125		139		159		99		133		132		171		195
164		155		157		178		210		161		163		174		99		174		146		165		159
175		144		170		147		165		66		181		171		162		174		190		169		189
161		190		137		186		165		154		123		177		179		216		144		165		159
158		164		111		192		210		161		134		167		179		151		190		163		175
174		165		136		185		165		66		171		192		162		179		90		175		204
164		180		152		174		149		168		186		172		176		185		170		165		154
164		159		202		204		220		150		186		160		176		211		164		173		147
138		160		109		191		158		150		171		187		176		209		188		176		180
188		168		136		172		190		152		171		143		167		175		183		147		122
162		140		181		191		158		147		192		207		176		167		164		169		117
102		140		148		151		165		171		192		160		176		195		188		176		141
175		154		201		159		244		169		177		205		166		175		164		154		153
154		142		181		163		148		171		177		194		169		195		170		162		168
112		165		148		134		148		170		169		139		191		122		104		140		177
163		170		111		151		140		147		155		160		179		175		172		162		156
160		165		157		185		129		152		190		149		166		122		90		163		176
176		169		150		185		129		169		192		177		169		235		90		180		152
176		162		151		163		158		169		180		142		121		179		173		162		165
158		162		157		178		172		172		179		167		166		185		195		169		156
176		171		166		172		158		169		147		125		152		211		178		165		177
102		159		173		115		148		169		120		142		174		209		195		175		177
164		170		151		183		172		169		120		152		174		175		101		169		118
175		166		161		166		244		152		177		166		174		211		181		164		162
162		138		161		178		172		172		192		152		166		235		206		165		177
164		170		168		185		130		147		189		163		174		195		145		181		159
169		111		183		191		244		167		155		125		152		209		178		115		177
167		111		183		158		244		160		180		142		191		179		181		165		176
180		138		168		115		244		151		159		152		152		195		178		165		174
162		166		109		238		130		166		120		163		166		195		189		181		190
162		217		148		126		130		167		179		167		191		182		190		160		158
201		173		211		136		244		174		163		141		169		167		164		147		167
167		183		181		125		140		160		177		184		152		174		191		129		135
162		134		156		175		178		166		134		164		174		136		178		163		152
188		196		181		136		178		151		68		148		191		147		191		170		160
158		171		118		134		178		163		146		176		169		175		178		165		177
157		225		211		136		178		155		146		166		180		196		122		169		156
165		166		211		136		180		159		138		168		167		174		101		175		150
173		174		189		175		164		155		206		193		122		175		200		163		183
164		174		175		151		164		163		146		174		171		207		137		165		152
174		174		175		94		155		159		159		142		198		174		169		164		166
155		144		181		170		157		155		134		145		122		140		164		170		167
181		168		181		151		179		155		159		164		198		132		173		164		188
201		148		189		134		179		171		166		184		167		164		178		176		142
158		196		108		180		209		163		147		179		122		164		142		168		156
164		190		167		180		142		163		159		112		171		153		153		142		154
160		173		156		180		142		163		159		193		178		132		169		168		170
164		122		189		134		142		181		170		174		198		153		178		169		157
158		190		151		151		161		181		138		172		180		131		179		168		144
174		190		109		94		161		181		192		193		168		178		173		115		167
162		171		139		146		165		162		162		168		178		169		179		169		150
154		164		181		186		165		171		179		193		193		163		170		142		157
155		181		170		163		170		171		158		112		137		196		200		167		170
164		225		151		186		161		177		192		193		180		176		189		167		159
176		163		118		230		155		174		146		177		168		208		163		169		183
164		146		144		186		170		162		164		177		162		180		178		105		152
158		167		189		158		161		162		164		148		168		148		169		170		157
158		171		170		132		161		171		148		117		167		168		169		164		166
176		147		156		170		165		177		146		171		154		164		169		164		118
177		163		139		174		184		174		169		193		193		189		155		161		188
176		164		189		245		165		160		159		176		168		179		153		168		158
108		166		181		174		165		132		169		172		137		188		165		168		152
176		167		151		132		165		175		163		159		122		180		178		148		177
181		190		108		149		199		132		170		172		167		177		181		163		170
109		173		181		135		165		160		159		168		167		181		178		170		165
[truncated: 5,143 more rows]

## Sheet: Fig2B
Control	Short	Long	Unselected
1	280	321	308
2	274	320	317
3	275	313	310
4	273	312	308
5	268	311	313
6	270	306	310
7	269	306	311

## Sheet: Fig2C
	Unselected		Short		Long
Dilution	Repl. 1	Repl. 2	Repl. 1	Repl. 2	Repl. 1	Repl. 2
0	13.1	9.1	72.2	78.6	0.49	0.35
1.38454	4.2	3.6	47.8	50	0.26	0.08
2.8034	1.3	1.3	21.2	23.3	0.09	0.04
3.94099	0.5	0.57	9.7	9.3	0.02	0.02
5.17934	0.21	0.21	5.3	3.4	0.02	0
5.60278	0.08	0.07	2.4	2.2	0	0.04
6.51299	0.06	0.1	1.5	1	0	0
7.421	0.02	0.02	1.2	0.6	0	0

## Sheet: Fig2D
	Enrichment
Dilution	Repl. 1	Repl. 2
0	5.5	8.7
1.38454	11.5	14
2.8034	16.1	17.8
3.94099	19.5	16.3
5.17934	25	16.4
5.60278	29.8	33.1

## Sheet: Fig2E
	Unselected		Short		Long
Dilution	Repl. 1	Repl. 2	Repl. 1	Repl. 2	Repl. 1	Repl. 2
0	12.8	13.1	33.9	35.3	33.44	33.36
1.38454	4.5	5.4	13.9	13.1	15.2	14.98
2.8034	1.8	1.9	5.6	4.6	5.3	5.17
3.94099	0.91	0.78	2	1.6	1.84	1.46
5.17934	0.31	0.17	0.73	0.59	0.9	0.5
5.60278	0.25	0.28	0.97	0.38	0.51	0.77
6.51299	0.12	0.17	0.07	0.19	0.19	0.21
7.421	0.06	0.09	0.08	0.04	0.27	0.11

## Sheet: Fig2F
	Long		Short
Dilution	Repl. 1	Repl. 2	Repl. 1	Repl. 2
0	2.6	2.6	2.6	2.7
1.38454	3.3	2.8	3.1	2.4
2.8034	2.9	2.7	3.1	2.4
3.94099	2	1.9	2.2	2
5.17934	3	3.1	2.3	3.4
5.60278	2.1	2.7	3.9	1.4

## Sheet: Fig3B
Unselected	Short	Medium	Long
177	142	141	169
177	142	141	178
159	142	140	178
142	142	140	176
163	144	140	160
163	144	163	160
144	144	142	168
176	150	163	177
158	137	144	169
169	150	165	165
169	143	142	163
158	150	144	165
176	150	142	163
184	143	165	142
184	137	165	163
243	140	166	163
183	141	166	169
175	139	158	158
143	148	169	176
150	150	150	169
243	138	163	176
137	154	169	163
162	138	163	166
138	141	143	166
154	138	137	163
162	139	143	169
151	139	143	163
138	150	150	171
171	140	166	171
176	140	148	183
201	154	140	175
176	138	165	175
139	162	162	166
167	138	154	175
141	151	141	167
165	139	139	171
139	150	140	162
153	148	139	162
141	150	167	178
171	155	139	162
181	150	151	153
167	150	138	153
178	150	153	165
138	150	141	141
150	150	141	165
165	150	138	167
167	150	141	162
201	153	167	154
178	152	150	176
176	153	165	162
148	136	153	167
140	136	138	176
140	136	162	167
165	149	162	171
160	177	139	165
165	152	139	171
172	136	165	178
169	149	150	162
171	136	172	178
212	136	161	162
237	149	148	178
150	136	166	167
179	136	160	165
166	156	171	155
178	136	166	172
182	149	171	166
166	126	150	164
169	150	165	171
169	138	155	160
183	138	155	177
165	154	166	166
172	138	164	176
172	150	172	181
148	126	172	183
181	126	160	172
177	152	150	164
172	137	160	165
150	137	150	172
183	152	161	172
178	157	164	169
175	137	166	160
166	155	150	172
155	162	161	176
212	137	148	165
172	157	160	169
155	155	150	172
166	137	169	177
150	155	164	172
180	135	166	160
165	137	165	150
180	137	172	164
176	137	165	175
176	135	166	160
166	137	165	175
195	135	161	166
200	135	150	166
200	135	161	177
176	135	166	177
165	126	165	169
177	138	166	172
165	138	150	179
136	138	165	148
178	156	169	171
167	156	166	172
172	138	136	165
172	126	136	178
156	126	169	172
136	138	163	166
169	152	172	165
169	138	152	172
172	151	153	172
149	146	162	150
137	151	167	178
177	151	149	182
156	151	153	175
180	125	166	172
172	146	167	169
169	151	164	166
152	159	164	150
166	125	136	165
164	146	136	177
178	146	161	175
177	146	136	172
153	142	156	172
172	125	152	169
166	125	156	177
164	142	162	172
178	142	156	179
166	120	153	165
174	120	166	165
175	143	154	177
150	133	138	176
174	143	126	180
165	143	165	161
150	135	166	177
164	154	164	176
247	120	166	150
171	120	165	166
178	145	166	166
166	145	166	166
215	154	150	161
166	163	164	165
202	145	138	176
174	145	166	180
165	145	165	166
188	155	166	165
166	159	166	177
126	157	166	169
202	118	150	162
166	148	138	172
166	159	154	164
126	159	162	163
174	118	164	178
164	118	162	156
138	149	155	166
202	118	137	164
164	149	169	167
126	118	162	169
178	118	165	163
247	159	155	178
174	143	168	166
188	146	167	162
154	128	137	169
166	146	162	172
175	152	167	167
138	128	152	172
174	146	177	172
174	128	162	172
175	128	164	177
166	146	157	164
162	152	162	153
166	149	157	177
177	144	162	172
173	149	137	166
173	144	135	164
168	144	135	164
167	144	135	178
157	144	135	166
157	149	135	164
152	149	165	166
162	149	172	166
168	138	156	166
137	138	164	166
155	154	167	166
162	151	126	174
177	154	138	166
174	151	163	150
178	138	164	175
135	165	138	174
234	151	170	171
137	153	165	171
194	153	138	175
172	140	138	174
138	140	163	166
174	140	156	175
174	140	164	178
174	141	156	166
138	140	138	166
167	139	156	174
165	141	170	174
126	139	164	166
156	140	164	166
126	140	164	171
126	140	166	171
174	140	140	164
164	141	166	165
164	153	166	164
164	144	166	166
164	145	151	174
164	144	159	162
166	150	151	162
187	146	125	166
152	150	151	154
166	155	125	164
166	146	146	162
187	144	151	175
166	160	167	174
175	157	159	166
166	157	125	174
187	155	159	166
182	153	151	165
172	160	146	166
166	144	125	164
166	144	125	166
248	150	125	150
151	155	142	154
159	144	125	166
167	145	125	166
151	157	142	174
125	153	142	157
167	143	125	165
146	153	125	165
172	138	142	169
201	135	143	168
172	138	158	177
125	128	155	165
172	138	120	152
142	128	133	167
120	161	120	177
158	160	143	152
190	135	155	177
135	135	133	177
190	138	155	169
172	128	135	173
155	135	133	165
133	122	163	155
177	128	170	164
143	128	166	168
182	138	172	165
159	135	154	162
167	122	162	162
169	122	154	173
163	135	169	178
172	150	120	178
120	149	120	174
203	149	162	170
166	151	159	167
145	149	167	172
170	150	166	174
162	136	154	164
191	150	169	165
183	149	168	156
159	136	159	156
177	149	168	172
172	136	154	167
169	151	145	164
171	139	159	167
168	162	168	138
183	144	145	165
168	121	159	170
154	139	155	163
159	139	155	174
166	133	169	174
154	121	175	163
168	121	155	174
167	121	175	170
177	121	169	170
167	139	169	172
171	144	162	164
169	173	172	164
175	140	155	164
175	122	167	164
183	147	159	166
162	148	162	166
219	142	162	175
167	142	162	175
162	147	155	166
162	156	168	166
169	147	161	166
167	148	161	166
167	121	168	166
169	148	155	166
155	157	157	166
169	155	170	170
167	155	159	182
183	163	118	152
167	156	159	172
162	122	148	166
172	138	168	172
167	121	159	167
219	122	170	159
168	138	159	159
170	137	168	167
195	156	157	159
170	144	159	151
170	151	170	167
170	150	159	180
188	122	169	172
157	137	157	172
173	147	170	180
188	121	159	172
170	140	118	181
169	137	149	172
118	151	118	158
173	122	167	155
168	140	118	155
195	147	163	158
212	156	129	155
157	159	159	170
148	121	159	183
169	137	146	168
159	121	128	177
149	122	146	171
167	121	152	168
149	151	169	172
118	148	168	168
179	122	169	168
159	121	171	169
169	147	149	154
146	160	168	167
128	147	171	172
171	138	163	163
171	121	172	171
168	144	149	171
171	159	149	159
168	150	144	163
146	148	149	159
146	148	165	183
169	147	144	167
152	122	168	166
169	147	172	166
128	147	144	159
169	122	173	163
181	144	151	171
173	148	167	159
172	163	167	163
181	122	154	162
163	145	154	159
171	145	167	171
181	148	153	167
172	152	167	177
181	145	165	166
168	145	167	171
181	135	151	167
163	135	165	168
173	151	160	172
172	149	165	175
163	152	167	172
149	132	154	172
175	148	138	155
149	136	153	175
180	122	170	175
158	145	167	169
167	135	170	172
165	122	158	169
175	122	167	172
160	132	170	175
167	141	165	175
167	144	138	172
174	141	165	172
180	144	167	162
167	144	167	162
170	144	170	161
170	144	170	167
174	144	165	169
227	135	153	183
182	144	151	168
156	144	167	162
167	134	153	168
151	134	167	169
176	151	167	167
165	150	165	169
167	150	172	162
172	120	159	168
167	134	159	167
154	134	172	167
176	136	170	161
176	150	159	172
193	123	169	167
172	150	140	169
138	136	140	173
154	137	159	170
167	136	139	157
165	120	141	168
165	137	166	159
170	150	164	173
174	136	140	170
153	120	140	157
193	136	141	173
185	120	140	159
151	150	169	169
167	137	164	169
182	123	140	168
170	150	164	159
170	147	146	170
174	134	144	157
175	123	157	170
167	150	150	169
170	148	164	170
165	134	160	159
167	148	153	173
153	123	160	169
167	148	150	167
170	148	160	167
172	150	153	179
170	120	172	162
159	144	171	179
191	144	160	167
172	123	144	167
175	120	144	159
188	120	160	159
188	120	164	163
170	123	172	159
140	123	160	159
188	144	160	159
140	123	169	167
170	144	165	172
175	147	164	168
172	141	164	168
159	122	144	173
184	134	171	168
193	142	146	168
140	150	155	169
184	135	160	168
140	133	160	168
166	147	135	169
166	150	173	168
146	120	164	169
138	121	160	168
170	120	160	146
192	146	151	171
177	144	155	172
172	135	164	171
155	144	171	175
165	133	170	172
177	147	172	168
173	147	172	173
172	133	157	168
171	121	160	181
153	150	170	171
150	147	157	165
144	149	155	168
155	149	165	168
164	144	163	172
188	147	168	165
151	149	153	173
170	135	170	165
144	122	163	163
196	135	165	168
172	147	153	181
171	133	165	167
160	122	143	165
182	135	143	165
192	135	161	167
150	135	122	167
196	122	160	167
164	135	128	170
160	135	173	167
164	147	165	165
169	135	135	170
199	121	168	175
196	135	161	180
160	122	138	167
160	144	129	167
182	135	170	165
168	149	135	175
165	135	161	165
165	146	135	167
163	121	161	165
182	121	161	170
179	122	160	167
168	149	138	167
179	146	122	172
174	135	135	172
179	122	170	167
170	144	138	165
182	135	160	170
153	147	168	167
168	134	160	176
182	144	161	167
179	135	150	167
179	146	151	167
168	135	150	174
163	149	149	180
163	135	151	167
165	146	149	165
163	121	136	174
184	133	149	175
199	147	149	170
181	135	136	165
180	142	144	165
138	122	169	160
128	135	139	170
165	149	162	167
160	149	139	154
135	150	162	167
170	149	170	175
181	122	139	167
161	138	162	153
184	155	133	182
176	146	162	167
179	122	162	165
176	120	162	170
122	120	162	167
170	121	162	170
138	120	144	167
199	137	162	170
184	120	121	175
165	133	133	167
170	143	133	167
184	121	162	176
161	133	170	167
173	143	166	167
168	120	148	165
161	121	154	138
128	121	139	167
149	151	139	165
136	137	144	167
167	121	163	170
179	121	163	175
173	121	173	170
167	121	170	165
182	143	163	167
179	143	163	167
136	121	163	167
136	137	157	167
182	120	147	159
182	120	157	172
149	120	159	175
149	120	167	172
151	120	148	170
162	155	163	170
185	137	160	170
139	137	156	169
162	120	148	172
144	148	140	175
162	132	150	172
162	132	142	166
170	138	122	169
180	143	138	164
139	138	147	164
180	138	167	184
162	143	155	166
121	143	156	166
133	128	163	141
162	142	151	169
170	128	155	164
144	142	168	164
183	128	169	164
162	142	159	166
169	128	144	164
173	120	147	139
222	142	144	166
236	142	159	172
163	120	140	172
163	114	156	173
236	142	167	165
222	142	121	171
163	142	147	172
170	142	156	170
175	120	147	160
163	120	170	157
163	142	137	171
157	128	168	164
222	142	121	172
163	142	171	177
236	142	176	171
171	150	159	177
163	120	148	164
163	120	122	164
170	150	150	173
189	114	163	164
189	136	170	160
189	153	147	169
163	120	155	153
181	120	147	160
184	136	122	170
159	153	168	164
207	136	163	173
159	155	163	160
163	145	159	170
176	114	161	172
195	114	148	153
186	114	159	169
183	145	168	155
142	134	150	164
170	134	147	150
171	154	138	173
191	133	168	164
184	134	148	164
176	134	121	160
171	146	160	160
187	133	141	182
209	133	151	170
163	139	163	171
155	135	168	188
172	135	122	171
195	114	159	164
172	154	159	173
199	158	163	172
163	158	157	164
175	133	148	167
148	114	163	163
168	146	160	167
172	150	138	170
168	139	163	163
151	146	151	163
148	134	172	163
192	114	142	179
170	134	159	174
182	146	160	182
174	135	172	179
182	146	157	170
185	154	121	168
174	133	170	163
159	151	174	168
183	150	159	182
184	153	163	143
207	154	163	168
183	146	160	153
186	146	171	179
163	146	142	165
183	146	169	179
190	155	168	165
169	134	163	168
137	124	121	170
187	140	163	168
191	133	163	163
182	150	168	179
179	133	172	165
175	124	171	165
147	124	121	179
164	135	167	174
201	124	147	165
190	124	163	165
168	140	163	153
182	140	163	165
179	124	169	179
183	140	170	170
160	136	161	170
186	134	156	165
182	150	160	160
200	140	135	168
186	124	165	170
172	123	165	179
198	139	132	160
170	124	122	173
193	139	162	170
170	139	165	176
163	124	163	161
172	124	164	180
189	139	145	161
156	124	165	180
121	139	149	160
176	124	145	168
187	162	162	161
172	139	132	170
172	123	165	180
172	155	165	168
181	123	165	170
176	139	152	168
183	128	165	166
179	128	135	181
159	135	149	170
138	141	165	182
175	123	152	173
186	136	145	173
187	128	151	167
169	135	152	173
183	124	165	167
186	128	148	167
191	136	165	179
144	136	167	149
177	141	122	167
183	135	167	150
163	136	176	181
168	135	165	173
183	135	164	169
168	136	149	170
163	135	152	162
170	135	145	162
168	135	167	162
148	141	167	162
187	157	165	170
175	135	165	162
170	135	151	180
180	135	165	162
121	135	180	170
201	135	141	166
147	135	141	180
172	123	135	162
179	128	144	163
177	135	141	162
189	135	164	169
151	135	164	162
192	160	161	162
167	135	147	162
183	135	151	162
175	163	150	163
173	123	160	171
168	141	134	170
173	124	134	163
186	143	150	163
175	143	166	163
187	143	137	163
160	154	134	173
159	137	150	163
167	137	162	170
161	121	120	163
175	137	137	163
174	121	150	166
159	121	164	170
175	154	147	175
181	151	160	163
174	145	154	163
138	133	136	163
122	133	162	163
159	133	136	166
122	145	150	172
140	133	161	159
198	145	148	167
156	133	162	176
183	133	162	175
177	145	162	179
140	145	151	168
147	145	134	163
186	145	150	168
174	146	162	163
176	151	161	172
156	137	136	168
173	151	134	147
167	151	120	168
121	151	161	171
157	148	148	174
174	146	136	182
183	143	123	172
175	151	150	163
177	154	150	170
195	137	123	167
165	160	150	167
180	146	162	171
188	137	166	168
167	169	150	172
180	146	162	151
167	138	134	163
145	143	134	182
151	149	123	168
165	129	147	147
176	143	150	180
132	129	136	172
179	149	160	184
164	149	134	168
145	129	134	163
165	149	162	184
152	129	120	163
162	143	150	172
181	149	120	168
180	149	161	168
165	149	170	163
148	129	160	175
178	143	167	176
132	143	160	174
145	160	144	174
148	148	120	177
178	144	161	170
188	148	169	179
165	144	123	176
152	148	123	174
181	144	144	179
180	148	123	179
162	148	120	175
179	148	135	160
180	148	147	164
165	134	147	163
149	129	150	163
179	134	120	170
122	134	135	172
162	129	155	168
165	134	155	147
179	141	147	174
180	162	146	174
179	143	142	156
180	143	135	175
179	143	122	176
135	141	135	169
165	141	163	173
165	121	135	167
165	121	146	170
174	121	162	163
201	141	169	173
148	143	147	165
180	143	164	176
180	142	133	179
174	137	135	159
135	137	135	163
167	142	133	174
152	145	172	180
162	134	149	177
180	134	134	163
152	134	149	172
180	134	147	179
165	145	149	170
163	145	141	172
180	129	155	159
164	145	168	147
141	145	138	159
164	129	146	179
172	122	146	163
141	129	134	168
135	145	122	161
164	122	135	172
212	129	135	156
202	122	146	167
176	129	135	155
202	122	162	163
147	149	146	174
150	149	122	175
179	144	162	175
179	139	149	163
150	144	168	183
249	144	120	177
175	144	164	167
162	144	149	142
174	144	146	168
249	149	165	159
171	144	165	172
171	144	121	187
171	143	144	174
137	144	122	163
134	143	135	156
179	155	146	177
150	144	168	180
134	151	134	151
160	152	144	170
175	151	135	173
120	144	141	172
151	151	144	177
161	143	133	168
134	143	144	183
174	144	163	168
162	162	146	163
160	152	142	177
178	133	138	177
148	149	150	163
179	129	147	172
166	149	164	183
161	149	135	169
151	149	149	181
162	129	135	183
137	122	147	155
150	122	144	168
179	122	135	160
166	122	135	183
136	150	120	169
160	146	161	168
134	148	120	183
154	133	170	163
249	150	166	160
161	133	165	156
179	159	137	176
179	148	120	174
151	133	151	170
162	150	168	172
167	147	143	175
185	146	159	159
181	133	121	174
170	146	158	168
169	133	159	168
184	153	169	170
209	146	120	175
176	146	162	172
185	153	151	160
120	146	176	172
144	147	168	177
184	147	137	168
169	147	133	169
185	147	121	163
161	157	165	168
161	151	169	163
167	147	151	168
170	147	165	173
184	154	133	177
184	149	164	172
169	147	121	173
177	147	143	171
185	154	143	160
150	147	155	175
172	148	168	163
185	151	120	172
177	147	165	171
163	148	165	179
178	148	169	175
120	148	151	157
174	153	162	174
150	153	155	186
174	120	121	167
162	139	121	165
169	139	162	165
144	139	121	162
172	129	120	165
138	139	163	176
147	139	120	167
170	120	120	165
146	139	163	167
168	139	161	162
135	140	161	152
146	138	164	163
199	140	172	165
169	129	164	174
165	139	161	167
177	154	164	174
147	139	168	165
174	151	167	180
149	190	168	165
144	139	168	179
121	139	185	164
165	154	162	165
135	138	171	165
155	139	155	180
178	139	155	181
185	139	165	180
135	160	165	179
135	139	174	164
162	129	170	180
150	139	157	148
134	139	170	165
177	139	170	152
149	138	157	162
147	139	137	180
149	139	155	165
164	139	137	165
144	120	155	180
149	142	155	178
135	150	155	180
146	150	132	180
146	142	148	165
165	120	132	165
122	150	168	180
122	142	169	180
147	142	143	162
147	139	157	178
177	149	157	176
142	149	138	179
149	142	143	165
169	150	138	167
163	149	142	162
147	139	128	164
168	139	142	180
135	150	142	162
120	159	142	176
170	151	161	164
166	150	161	141
183	159	169	164
176	139	161	176
168	142	169	172
184	142	128	172
143	142	120	171
162	142	142	161
159	150	161	178
176	149	128	162
165	139	161	162
177	149	153	160
168	150	164	166
165	142	153	178
110	139	164	174
168	149	170	179
137	142	150	160
184	142	136	179
177	149	136	150
155	149	155	162
173	149	169	161
121	142	145	161
169	150	165	162
133	139	165	162
143	145	158	179
176	138	161	175
187	148	158	162
155	149	114	164
133	149	161	178
151	149	170	178
177	138	161	150
121	149	158	150
168	144	165	166
106	138	161	162
143	185	161	174
169	148	165	162
173	149	165	174
158	145	166	175
184	149	159	160
121	149	170	160
184	144	161	150
162	145	166	166
163	152	169	160
110	145	165	147
163	145	161	181
194	145	158	176
171	149	155	170
106	145	135	161
164	151	139	169
161	150	134	169
164	150	134	177
105	134	134	161
173	152	146	177
173	150	114	160
172	159	133	170
105	134	154	160
161	152	154	185
172	134	154	167
188	150	133	161
188	134	150	184
168	134	161	184
167	134	135	185
216	134	162	169
188	147	165	184
185	134	154	161
105	151	151	167
177	147	154	169
206	151	134	176
105	134	134	160
167	115	162	167
176	115	171	144
167	147	161	164
206	134	165	170
206	115	154	165
177	115	150	162
177	134	133	169
162	125	146	162
197	136	134	174
197	136	134	163
162	136	158	169
197	134	162	162
197	126	158	169
197	151	154	170
219	136	165	177
178	151	165	169
181	126	134	177
165	136	154	168
176	146	134	174
196	125	146	165
189	136	153	172
181	126	154	178
174	151	146	165
174	136	165	162
178	134	154	169
174	136	146	174
219	134	146	169
219	151	169	169
174	134	165	165
176	134	159	164
181	134	153	172
189	146	168	163
196	149	146	147
181	132	146	172
155	132	153	163
175	135	169	174
175	132	169	168
175	135	153	178
157	149	159	163
184	135	135	177
177	130	160	149
184	132	140	170
177	132	162	149
181	132	134	178
170	135	160	177
170	129	160	170
181	126	133	166
177	145	155	158
170	129	134	168
177	126	140	169
137	129	150	176
155	126	133	176
155	145	140	168
202	151	160	162
182	151	160	187
194	143	160	151
132	143	150	168
188	143	134	176
132	146	140	159
188	146	171	162
183	143	162	164
183	146	124	168
168	146	172	165
194	155	162	165
194	142	124	162
168	142	160	165
148	129	171	176
183	129	135	173
183	129	155	162
169	129	139	155
169	157	162	176
170	142	160	173
157	129	160	168
187	138	123	168
138	138	160	169
170	143	162	173
170	143	123	165
187	143	162	165
171	143	139	162
143	146	162	177
178	152	155	168
169	154	162	164
120	146	162	168
178	152	159	165
169	146	123	168
142	152	168	164
142	145	139	163
161	141	123	171
142	139	124	171
178	141	124	163
161	145	163	171
178	145	155	163
161	165	135	161
178	141	160	161
136	145	135	161
164	145	141	164
120	145	163	161
170	145	123	173
150	144	135	164
136	144	128	172
136	144	135	173
164	128	160	172
170	138	161	172
212	138	159	173
166	128	160	177
165	138	135	168
161	150	136	168
170	143	135	168
161	143	123	168
159	143	163	176
170	143	159	177
161	152	136	168
169	152	163	168
170	138	160	167
158	152	169	177
170	138	159	167
165	150	163	167
169	152	135	168
166	143	135	177
170	143	157	177
145	159	163	185
165	159	153	168
165	143	161	177
161	152	135	168
161	143	161	162
155	150	141	171
169	143	160	171
165	134	136	171
186	134	136	176
151	143	135	181
150	143	162	176
164	132	157	165
158	132	123	174
134	134	169	178
154	132	128	155
171	129	135	181
212	134	160	174
134	189	124	178
186	129	157	178
154	134	123	181
191	121	153	174
193	129	160	178
134	129	135	178
171	132	135	165
188	132	161	174
212	132	136	178
165	134	135	165
212	143	157	175
194	143	157	175
135	121	143	175
174	134	143	170
165	129	159	170
162	110	157	177
186	147	159	170
194	147	143	170
171	150	159	177
188	147	143	170
135	142	166	179
134	149	124	177
184	150	143	181
146	142	137	170
165	150	137	157
194	110	154	157
168	134	128	170
153	134	163	184
239	121	166	155
165	121	151	155
154	130	167	155
146	134	163	155
146	137	166	168
169	137	163	168
146	107	162	182
153	107	151	183
169	154	151	183
168	153	162	182
169	138	166	168
165	121	151	168
146	121	163	169
146	138	166	169
187	107	158	169
140	107	158	169
150	138	158	169
171	134	158	157
150	134	165	176
187	140	145	170
204	140	145	176
204	139	165	157
140	134	145	138
171	150	133	170
173	139	165	170
187	134	133	169
160	140	165	169
187	150	165	169
162	139	146	161
159	150	151	161
133	150	154	161
134	139	166	178
133	138	163	164
162	148	137	170
189	128	151	170
160	136	151	164
187	139	151	170
123	155	146	170
210	139	160	153
160	136	164	153
168	154	138	161
139	139	137	164
173	139	166	169
209	139	148	170
173	139	165	155
159	136	164	166
160	128	164	169
168	122	163	159
162	149	160	170
139	145	154	161
209	144	151	169
162	135	164	145
155	149	143	161
162	139	138	165
162	135	143	165
162	144	165	165
159	148	169	169
160	138	160	170
209	144	149	158
210	139	163	161
209	123	149	169
161	148	172	166
163	135	129	158
176	138	149	170
190	139	143	166
123	136	160	169
163	139	149	161
179	151	129	159
199	139	160	169
180	139	149	161
173	139	143	169
183	139	143	158
189	123	149	169
159	144	160	166
176	136	163	161
169	149	164	174
185	136	163	162
181	139	149	154
159	149	129	165
203	139	142	171
135	148	160	161
173	139	167	158
196	136	171	165
185	148	160	161
184	149	160	161
190	123	160	158
169	139	165	171
157	148	165	186
163	135	160	171
186	139	161	174
188	149	167	162
160	149	161	165
206	144	161	162
153	136	144	171
190	139	144	171
163	148	144	171
190	111	148	165
135	155	148	171
203	121	164	165
172	111	164	150
159	121	164	154
160	111	148	171
162	140	148	171
135	140	162	183
135	111	162	171
173	134	168	164
173	140	168	139
204	132	162	162
188	147	162	174
189	143	134	169
124	151	134	165
186	138	134	169
180	135	158	169
181	145	162	169
135	135	158	154
188	135	162	165
136	148	158	169
193	146	129	146
185	154	158	169
159	143	162	168
176	135	134	154
176	138	134	153
204	132	162	159
163	121	162	168
203	146	141	165
135	146	141	159
159	136	143	175
166	149	141	150
157	144	141	162
166	134	143	173
183	148	121	162
143	135	141	160
124	145	143	171
220	146	137	175
174	146	142	173
143	144	137	163
159	132	121	171
174	151	142	175
154	121	169	173
197	138	134	160
197	146	165	159
197	147	134	159
137	123	165	171
185	132	134	160
197	146	165	150
137	136	145	175
179	138	163	175
163	109	145	173
166	147	164	168
193	138	155	155
167	148	145	163
180	147	129	168
166	151	163	160
162	150	129	155
175	136	155	155
214	147	145	173
177	136	122	159
175	145	155	159
163	138	122	162
177	134	164	162
162	146	129	159
179	144	145	168
177	123	122	173
193	135	149	173
186	145	144	168
178	145	139	162
158	134	144	160
158	151	144	176
172	138	144	173
189	134	149	160
165	158	144	189
165	134	149	163
193	146	149	173
175	138	139	176
187	146	139	180
173	151	144	157
173	146	151	163
195	132	162	163
165	123	143	184
175	151	152	177
187	136	171	163
208	132	155	173
133	134	151	153
173	149	161	163
133	138	155	170
193	144	161	153
133	109	169	160
188	155	144	169
192	131	143	163
187	139	143	173
173	119	144	183
165	133	155	141
195	129	144	160
175	138	151	160
151	134	144	160
192	154	169	176
146	148	162	163
186	125	168	179
138	131	162	170
164	145	144	163
192	92	149	173
209	187	129	172
172	145	149	173
164	122	165	162
164	130	149	169
146	148	165	177
164	131	149	163
146	139	165	173
137	121	122	162
217	133	122	173
186	121	122	159
151	159	170	181
209	139	147	159
173	133	150	160
160	156	159	160
169	156	146	163
206	119	153	180
217	153	146	169
163	153	158	163
154	133	158	161
148	134	147	160
176	119	133	161
172	131	150	169
149	146	159	163
182	131	146	172
183	129	146	176
174	105	153	173
164	130	146	162
174	153	173	157
160	129	146	159
143	134	133	166
149	129	146	159
149	131	167	174
173	142	159	159
163	156	167	174
163	134	146	166
182	119	148	174
172	125	153	154
143	92	162	167
149	122	153	166
172	119	147	163
149	122	146	179
129	119	168	163
192	122	162	162
209	105	147	162
160	144	147	163
203	138	157	162
176	120	154	163
161	138	147	167
167	144	154	167
203	120	165	163
161	120	147	151
209	120	149	166
161	142	172	175
171	117	151	163
192	142	147	166
209	144	154	151
203	120	172	175
192	120	149	177
203	120	148	158
206	120	151	158
209	117	168	158
165	139	148	158
167	146	168	178
165	146	174	158
206	146	168	158
144	149	157	173
148	149	165	173
144	137	174	173
144	137	149	173
148	141	157	133
176	122	147	165
144	135	147	173
174	125	165	165
176	135	163	173
218	135	163	175
218	135	165	175
181	141	165	165
168	151	164	165
204	135	153	175
181	125	164	165
162	122	165	165
204	122	153	164
190	137	165	164
190	135	164	163
158	151	139	176
172	185	140	169
171	125	139	172
172	137	160	172
134	141	164	143
171	141	164	169
171	110	151	172
162	122	138	164
171	125	164	163
162	144	162	154
182	125	129	165
162	144	164	163
190	125	154	163
162	110	167	151
143	127	139	160
143	142	120	176
220	147	167	166
137	142	139	154
220	142	154	173
142	127	138	146
169	142	167	164
145	142	139	165
134	127	164	186
169	147	120	166
134	145	166	149
165	129	167	174
127	125	154	172
145	138	164	174
145	173	139	163
163	145	164	164
163	138	139	173
200	145	139	172
145	129	139	149
155	125	154	172
164	129	162	174
200	129	160	163
197	145	167	160
164	145	129	163
164	145	154	173
129	145	139	160
164	153	160	163
139	130	167	163
190	127	139	164
149	131	145	163
144	130	139	164
149	134	164	172
139	131	164	149
144	127	139	174
190	132	160	164
139	134	139	171
149	131	165	176
139	132	167	171
171	134	165	165
162	131	154	167
162	132	139	165
187	147	167	171
143	132	142	171
172	134	150	160
171	131	166	171
144	162	139	165
151	131	150	165
171	127	150	167
197	132	150	160
170	132	159	167
172	116	120	176
171	116	142	171
144	116	142	165
193	114	165	161
171	156	139	161
165	151	149	165
143	116	149	165
168	138	142	161
152	148	149	174
172	138	167	174
168	142	150	164
144	138	165	176
171	142	159	176
143	116	120	164
197	116	150	164
169	148	159	162
151	114	149	181
171	138	149	162
169	138	151	162
169	147	165	162
149	146	166	168
170	147	150	162
185	142	150	168
185	114	159	168
149	134	150	162
149	150	166	171
127	150	167	158
147	153	150	162
174	116	139	158
197	150	159	171
184	114	159	171
159	134	142	171
171	150	151	171
148	114	149	162
171	153	150	158
158	116	159	162
146	114	150	162
146	134	149	172
181	133	162	171
148	146	158	158
181	114	149	171
173	137	166	158
133	149	163	162
174	149	148	162
173	137	162	165
177	134	161	165
170	149	149	169
174	133	145	169
133	149	166	169
174	133	149	169
194	116	185	169
133	114	149	165
174	149	163	164
167	149	138	164
170	133	163	155
168	149	149	155
148	134	163	163
174	134	149	163
173	114	149	164
146	134	163	164
146	116	149	163
207	134	163	164
167	134	163	163
167	149	158	155
162	114	162	144
153	146	144	144
171	149	138	190
168	146	145	168
174	151	162	144
147	152	163	162
174	145	163	162
171	152	148	172
172	146	148	170
165	152	163	171
147	145	166	171
154	145	151	171
172	159	150	171
174	151	134	162
149	135	134	172
154	134	134	171
157	135	164	171
148	135	164	172
171	135	152	169
147	135	166	155
165	135	166	165
174	151	166	165
171	134	166	169
157	135	151	161
147	134	152	169
147	134	166	169
175	117	159	162
168	117	152	170
165	132	166	162
172	117	166	169
151	151	166	172
147	155	159	171
168	112	134	171
168	112	152	161
177	117	134	172
169	117	150	171
163	117	164	169
208	136	115	171
168	117	151	162
177	136	147	171
164	136	163	166
165	136	163	171
164	112	151	172
165	112	134	162
164	136	151	172
164	117	159	168
203	132	163	165
153	136	151	165
165	126	134	172
167	126	159	172
177	136	163	171
207	126	163	171
222	136	147	165
162	151	134	165
176	132	159	170
195	132	166	149
185	132	163	170
172	152	166	170
173	152	147	185
160	136	115	170
195	149	158	184
96	139	134	167
176	139	151	171
180	149	136	170
138	151	136	167
195	139	134	174
175	152	126	158
195	151	134	167
177	152	126	174
180	153	134	173
193	152	134	173
167	114	136	168
194	153	151	173
186	153	134	174
176	155	151	159
177	126	134	177
246	138	151	174
195	140	151	174
175	126	146	171
154	138	135	159
190	140	149	167
139	126	170	177
180	143	132	133
204	143	132	173
180	143	163	159
177	121	135	148
180	143	132	173
160	151	158	153
162	154	170	173
139	138	132	162
154	114	170	162
139	142	135	170
164	138	145	167
184	138	129	170
165	151	154	158
195	154	160	171
139	140	126	158
195	138	129	162
194	142	126	181
198	143	143	171
164	138	143	170
178	143	167	150
167	151	163	171
189	138	143	174
193	143	143	173
198	143	157	147
207	138	143	174
180	140	146	174
190	148	155	168
166	140	155	157
138	126	146	171
162	155	155	174
173	140	146	175
193	126	146	174
177	144	146	172
139	143	146	165
193	144	142	174
165	140	157	165
154	149	129	174
180	154	129	157
167	140	157	168
178	150	142	182
177	140	157	172
190	155	129	154
178	196	129	165
194	149	155	172
139	126	155	147
198	140	142	174
172	140	138	172
198	140	161	157
120	140	138	172
139	144	143	172
164	140	143	174
167	156	143	171
246	140	165	174
185	155	166	165
140	149	166	168
193	155	152	171
222	148	154	168
194	144	164	163
167	143	146	169
207	146	164	177
176	138	164	168
198	135	146	163
139	135	166	177
154	135	164	169
180	135	154	168
150	121	145	168
206	135	164	168
166	146	145	177
150	135	145	169
96	121	165	169
151	121	165	168
165	146	165	169
139	139	141	165
167	150	141	165
156	145	163	164
150	155	139	153
206	151	169	164
165	148	168	164
166	148	165	165
206	139	164	164
142	153	165	153
149	153	163	165
139	151	139	173
142	153	168	164
177	151	165	160
142	139	139	176
167	151	164	178
149	153	141	154
180	140	165	177
206	139	169	167
150	138	170	167
167	126	170	164
149	126	160	175
120	151	144	165
149	139	167	167
159	138	160	162
163	139	144	167
175	126	144	151
158	151	158	162
149	143	163	164
174	143	169	178
163	149	160	175
185	149	157	160
163	143	162	167
179	143	159	162
205	138	150	177
175	163	156	162
166	143	128	177
194	138	159	180
225	143	150	164
183	149	164	190
183	138	162	164
188	174	168	167
163	137	164	177
206	137	152	164
164	124	162	164
178	124	143	180
158	137	162	166
175	137	150	167
163	117	150	167
205	124	168	173
206	147	156	164
193	155	162	162
172	153	143	176
175	124	160	164
162	121	150	167
185	147	162	162
195	143	143	154
180	147	152	175
169	128	150	172
163	132	156	172
175	117	160	172
175	147	143	185
178	128	169	160
185	163	150	154
138	117	170	160
183	147	128	164
163	162	170	164
194	128	167	160
174	153	159	178
175	132	159	167
162	153	152	166
163	117	150	167
145	147	143	159
144	128	168	177
186	128	159	167
163	163	162	150
178	147	157	177
194	117	152	159
175	117	156	167
185	117	162	177
145	117	156	180
163	121	150	165
144	142	171	167
178	121	138	150
189	121	157	159
163	121	171	150
174	142	138	166
166	143	138	166
206	121	168	166
185	134	167	165
163	147	164	149
179	124	162	167
163	143	157	159
194	132	162	150
186	147	161	149
178	124	163	180
175	132	129	180
172	124	167	166
187	147	167	158
207	134	162	163
195	142	166	172
194	143	167	158
185	124	121	178
194	143	163	163
178	124	170	169
180	115	134	166
187	113	162	163
149	113	159	166
148	145	167	180
179	124	143	175
178	143	159	163
175	115	165	163
169	143	129	175
194	115	167	175
163	113	132	163
177	113	161	175
195	145	132	164
195	115	134	175
162	132	132	178
152	115	167	175
177	144	163	163
144	113	167	174
207	113	161	163
186	144	161	175
195	142	143	163
175	132	134	175
207	132	155	161
166	115	170	172
150	115	167	162
178	160	121	180
166	144	129	178
164	142	165	175
150	113	132	167
159	113	167	163
171	144	162	179
152	115	168	162
203	144	163	162
174	150	121	163
178	150	167	175
166	121	165	178
166	141	170	164
151	145	155	164
152	152	167	163
181	150	129	178
166	121	170	185
134	145	167	174
177	128	155	177
166	141	155	163
203	149	143	163
166	128	147	172
150	145	142	163
164	145	169	169
151	150	110	162
178	145	150	152
178	152	150	175
209	128	149	164
226	141	149	174
226	128	160	175
166	152	142	164
152	141	169	175
178	128	150	179
164	150	166	166
209	121	163	163
152	148	147	162
171	135	147	163
166	148	150	162
177	160	166	178
151	148	150	162
166	142	164	166
203	135	147	185
178	148	142	180
192	148	163	161
183	142	150	175
191	142	160	166
166	148	163	166
147	135	110	164
204	135	162	166
178	142	169	166
147	148	162	166
186	148	121	166
192	142	162	174
185	142	162	164
174	142	162	178
204	144	162	152
191	145	134	166
172	146	134	159
191	145	134	171
151	146	169	166
159	150	134	159
163	146	162	166
134	144	162	178
151	146	137	166
185	146	154	159
185	146	154	166
163	146	168	178
178	150	137	166
172	146	167	178
115	146	155	152
183	146	153	178
166	146	138	166
178	144	164	181
185	150	162	159
191	141	121	164
158	141	138	164
115	152	162	177
238	169	162	178
126	151	121	166
136	151	153	177
125	152	153	166
175	151	153	166
136	151	164	159
134	165	165	166
136	141	134	181
136	155	139	178
175	141	167	166
151	155	140	171
94	152	156	166
170	147	139	163
151	142	161	172
134	147	134	166
180	142	167	185
180	147	161	178
180	142	150	151
134	147	134	159
151	152	134	159
94	142	134	163
146	152	164	174
186	147	161	166
163	152	161	174
186	142	140	178
230	154	156	163
186	152	140	163
158	147	150	151
132	152	164	159
170	136	165	166
174	140	165	170
245	150	140	151
174	140	134	175
132	150	134	175
[truncated: 73,505 more rows]

## Sheet: Fig3C
Patient	Unselected	Short	Medium	Long
C1	299	279	294	298
C2	300	282	288	304
C3	307.5	278	291	299
M1	308	288	294	309
M2	309	279	293	303
M3	313	276	293	300
M4	310	281	289	305
M5	303.5	277	295	299
M6	305.5	274	298	304
M7	306.5	271	295	300
M8	303.5	277	291	299
P1	301	280	297	297
P2	305.5	268	291	297

## Sheet: Fig3D
Patient	Unselected	Short	Medium	Long
C1	161	143	151	166
C2	165	145	157	168
C3	172	142	157	166
M1	167	142	155	167
M2	166	142	157	166
M3	168	143	154	165
M4	166	144	151	167
M5	165	140	153	166
M6	167	140	159	167
M7	168	135	157	169
M8	170	140	156	170
P1	164	146	157	166
P2	168	136	152	166

[truncated: 23 more sheets: Fig3E, Fig3F, Fig4A, Fig4B, Fig4C, Fig4D, Fig4E, Fig5A, Fig5B, Fig5C, Fig5D, Fig5E, Fig5F, Fig6, S2Fig, S3Fig, S4Fig, S7Fig, S8Fig, S9Fig …]
